# Supplementary material for: Disease-Associated Mutations in CEP120 Destabilize the Protein and Impair Ciliogenesis
Source: Cell Rep. 2018 May 29;23(9):2805–18. doi: 10.1016/j.celrep.2018.04.100 (PMC5990496; doi:10.1016/j.celrep.2018.04.100)
Supplement: Table S4. List of the Mass-Spectrometrically Identified Proteins in a BioID Experiment with Human CEP120 C2B- and STIL-C.term-BirA-MAO (Control), Related to Figure 7 [file mmc2.xlsx]

## Sheet: BioID-CEP120 C2B
Table S4. Mass-spectrometrically identified proteins in a BioID experiment with CEP120 C2B- and STIL-C.term-BirA-MAO (control) constructs. Related to Figure 7.
				Exclusive Unique Peptide Count
#	Identified Proteins	Accession Number	Molecular Weight	CEP120 C2B-BirA-MAO	STIL_C-BirA-MAO
1	Centrosomal protein of 120 kDa OS=Homo sapiens GN=CEP120 PE=1 SV=2	CE120_HUMAN (+2)	113 kDa	10	2
2	Pyruvate carboxylase, mitochondrial OS=Homo sapiens GN=PC PE=1 SV=2	PYC_HUMAN (+1)	130 kDa	56	59
3	Acetyl-CoA carboxylase 1 OS=Homo sapiens GN=ACACA PE=1 SV=2	ACACA_HUMAN (+1)	266 kDa	52	100
4	Amine oxidase [flavin-containing] A OS=Homo sapiens GN=MAOA PE=1 SV=1	AOFA_HUMAN (+3)	60 kDa	3	3
5	Dynamin-1-like protein OS=Homo sapiens GN=DNM1L PE=1 SV=2	DNM1L_HUMAN	82 kDa	48	48
6	A-kinase anchor protein 1, mitochondrial OS=Homo sapiens GN=AKAP1 PE=1 SV=1	AKAP1_HUMAN	97 kDa	52	48
7	Filamin-A OS=Homo sapiens GN=FLNA PE=1 SV=4	FLNA_HUMAN	281 kDa	85	96
8	Guanine nucleotide binding protein-like 3 (Nucleolar), isoform CRA_b OS=Homo sapiens GN=GNL3 PE=4 SV=1	A0A024R2Z6_HUMAN	61 kDa	32	33
9	Fatty acid synthase OS=Homo sapiens GN=FASN PE=1 SV=3	FAS_HUMAN	273 kDa	42	66
10	Methylcrotonoyl-CoA carboxylase subunit alpha, mitochondrial OS=Homo sapiens GN=MCCC1 PE=1 SV=3	MCCA_HUMAN	80 kDa	24	28
11	Neuroblast differentiation-associated protein AHNAK OS=Homo sapiens GN=AHNAK PE=1 SV=2	AHNK_HUMAN	629 kDa	136	43
12	Zinc finger CCCH-type antiviral protein 1 OS=Homo sapiens GN=ZC3HAV1 PE=1 SV=1	C9J6P4_HUMAN	114 kDa	47	36
13	Cell growth-regulating nucleolar protein OS=Homo sapiens GN=LYAR PE=1 SV=2	LYAR_HUMAN	44 kDa	26	22
14	T-complex protein 1 subunit theta OS=Homo sapiens GN=CCT8 PE=1 SV=4	TCPQ_HUMAN	60 kDa	36	33
15	Heat shock 70 kDa protein 1B OS=Homo sapiens GN=HSPA1B PE=1 SV=1	A0A0G2JIW1_HUMAN (+3)	70 kDa	20	20
16	Propionyl-CoA carboxylase alpha chain, mitochondrial OS=Homo sapiens GN=PCCA PE=1 SV=4	PCCA_HUMAN	80 kDa	19	40
17	ATP-binding cassette sub-family D member 3 OS=Homo sapiens GN=ABCD3 PE=1 SV=1	ABCD3_HUMAN (+1)	75 kDa	24	28
18	Myosin, heavy polypeptide 9, non-muscle, isoform CRA_a OS=Homo sapiens GN=MYH9 PE=4 SV=1	A0A024R1N1_HUMAN (+1)	227 kDa	20	43
19	Cyclin-A2 OS=Homo sapiens GN=CCNA2 PE=1 SV=2	CCNA2_HUMAN	49 kDa	4	4
20	Mitochondrial antiviral-signaling protein OS=Homo sapiens GN=MAVS PE=1 SV=2	MAVS_HUMAN	57 kDa	20	19
21	Eukaryotic translation initiation factor 4 gamma 1 OS=Homo sapiens GN=EIF4G1 PE=1 SV=1	E7EUU4_HUMAN (+2)	172 kDa	50	28
22	60S ribosomal protein L23a OS=Homo sapiens GN=RPL23A PE=1 SV=1	RL23A_HUMAN	18 kDa	11	11
23	cDNA FLJ75500, highly similar to Homo sapiens EH domain binding protein 1, mRNA OS=Homo sapiens PE=2 SV=1	A8K930_HUMAN	132 kDa	45	28
24	Dystonin OS=Homo sapiens GN=DST PE=1 SV=3	E9PEB9_HUMAN (+2)	650 kDa	61	50
25	Exonuclease 3'-5' domain-containing protein 2 OS=Homo sapiens GN=EXD2 PE=1 SV=2	EXD2_HUMAN	70 kDa	26	25
26	Tudor and KH domain-containing protein OS=Homo sapiens GN=TDRKH PE=1 SV=2	TDRKH_HUMAN (+3)	62 kDa	23	22
27	Centrosomal protein of 89 kDa OS=Homo sapiens GN=CEP89 PE=1 SV=3	CEP89_HUMAN	90 kDa	1	0
28	Tubulin alpha-1B chain OS=Homo sapiens GN=TUBA1B PE=1 SV=1	TBA1B_HUMAN	50 kDa	18	14
29	Beta 5-tubulin OS=Homo sapiens GN=TUBB PE=1 SV=1	Q5SU16_HUMAN (+1)	50 kDa	17	12
30	Hexokinase OS=Homo sapiens GN=HK1 PE=3 SV=1	A0A024QZK7_HUMAN (+3)	103 kDa	31	34
31	Uncharacterized protein KIAA1671 OS=Homo sapiens GN=KIAA1671 PE=1 SV=2	K1671_HUMAN	197 kDa	71	2
32	Cyclin-dependent kinase 2, isoform CRA_b OS=Homo sapiens GN=CDK2 PE=4 SV=1	A0A024RB77_HUMAN (+1)	34 kDa	5	5
33	Epididymis luminal protein 112 OS=Homo sapiens GN=RPS27A PE=2 SV=1	B2RDW1_HUMAN (+2)	18 kDa	8	8
34	Insulin receptor substrate 4 OS=Homo sapiens GN=IRS4 PE=1 SV=1	IRS4_HUMAN	134 kDa	27	26
35	pre-rRNA processing protein FTSJ3 OS=Homo sapiens GN=FTSJ3 PE=1 SV=2	SPB1_HUMAN	97 kDa	19	32
36	CD2-associated protein OS=Homo sapiens GN=CD2AP PE=1 SV=1	CD2AP_HUMAN	71 kDa	27	15
37	Host cell factor 1 OS=Homo sapiens GN=HCFC1 PE=1 SV=2	A6NEM2_HUMAN (+1)	213 kDa	36	6
38	Transcription termination factor, RNA polymerase I, isoform CRA_a OS=Homo sapiens GN=TTF1 PE=4 SV=1	A0A024R8C1_HUMAN (+1)	103 kDa	22	37
39	Heat shock cognate 71 kDa protein OS=Homo sapiens GN=HSPA8 PE=1 SV=1	HSP7C_HUMAN (+1)	71 kDa	19	16
40	5'-3' exoribonuclease 1 OS=Homo sapiens GN=XRN1 PE=1 SV=1	XRN1_HUMAN	194 kDa	49	24
41	SNARE protein Ykt6 OS=Homo sapiens GN=YKT6 PE=1 SV=1	A4D2J0_HUMAN (+2)	22 kDa	12	12
42	Transgelin-2 OS=Homo sapiens GN=TAGLN2 PE=1 SV=3	TAGL2_HUMAN	22 kDa	16	11
43	Talin-1 OS=Homo sapiens GN=TLN1 PE=1 SV=3	TLN1_HUMAN	270 kDa	39	33
44	Cortactin isoform a variant (Fragment) OS=Homo sapiens PE=1 SV=1	Q53HG7_HUMAN (+1)	62 kDa	23	18
45	OCIA domain containing 1, isoform CRA_a OS=Homo sapiens GN=OCIAD1 PE=4 SV=1	A0A024R9U3_HUMAN (+1)	28 kDa	10	11
46	60S ribosomal protein L35 OS=Homo sapiens GN=RPL35 PE=1 SV=2	RL35_HUMAN	15 kDa	7	6
47	Ataxin-2-like protein OS=Homo sapiens GN=ATXN2L PE=1 SV=2	ATX2L_HUMAN	113 kDa	13	1
48	Transforming acidic coiled-coil-containing protein 1 OS=Homo sapiens GN=TACC1 PE=1 SV=2	TACC1_HUMAN	88 kDa	30	20
49	Alstrom syndrome protein 1 OS=Homo sapiens GN=ALMS1 PE=1 SV=1	A0A087WTU9_HUMAN (+3)	456 kDa	65	7
50	Liver histone H1e OS=Homo sapiens PE=2 SV=1	A3R0T7_HUMAN (+3)	22 kDa	9	10
51	60S ribosomal protein L6 OS=Homo sapiens GN=RPL6 PE=3 SV=1	A0A024RBK3_HUMAN (+4)	33 kDa	12	14
52	RPL26 protein OS=Homo sapiens GN=RPL26 PE=2 SV=1	Q6IBH6_HUMAN (+1)	17 kDa	10	11
53	Ribosomal protein L27a OS=Homo sapiens GN=RPL27A PE=2 SV=1	Q6NZ52_HUMAN	16 kDa	9	9
54	Core histone macro-H2A.1 OS=Homo sapiens GN=H2AFY PE=1 SV=4	H2AY_HUMAN	40 kDa	15	16
55	60S ribosomal protein L27 OS=Homo sapiens GN=RPL27 PE=3 SV=1	A0A024R1V4_HUMAN (+1)	16 kDa	6	7
56	Ribosomal protein L32, isoform CRA_a OS=Homo sapiens GN=RPL32 PE=4 SV=1	A0A024R2G7_HUMAN (+3)	16 kDa	10	6
57	Heat shock protein HSP 90-alpha OS=Homo sapiens GN=HSP90AA1 PE=1 SV=5	HS90A_HUMAN (+1)	85 kDa	5	11
58	Tyrosine-protein phosphatase non-receptor type OS=Homo sapiens GN=PTPN1 PE=2 SV=1	A8K3M3_HUMAN (+1)	50 kDa	22	16
59	Cytoplasmic dynein 1 heavy chain 1 OS=Homo sapiens GN=DYNC1H1 PE=1 SV=5	DYHC1_HUMAN	532 kDa	1	3
60	AP-3 complex subunit delta-1 OS=Homo sapiens GN=AP3D1 PE=1 SV=1	AP3D1_HUMAN	130 kDa	15	28
61	60S ribosomal protein L36a OS=Homo sapiens GN=RPL36A PE=3 SV=1	J3KQN4_HUMAN (+1)	16 kDa	9	7
62	Ankyrin repeat and KH domain-containing protein 1 OS=Homo sapiens GN=ANKHD1 PE=1 SV=1	ANKH1_HUMAN	269 kDa	49	14
63	La-related protein 1 OS=Homo sapiens GN=LARP1 PE=1 SV=2	LARP1_HUMAN	124 kDa	31	17
64	Protein PRRC2C OS=Homo sapiens GN=PRRC2C PE=1 SV=4	PRC2C_HUMAN	317 kDa	43	13
65	40S ribosomal protein S8 OS=Homo sapiens GN=RPS8 PE=2 SV=1	Q5JR94_HUMAN (+1)	24 kDa	10	10
66	YEATS domain-containing protein 2 OS=Homo sapiens GN=YEATS2 PE=1 SV=2	YETS2_HUMAN	151 kDa	43	2
67	Thymopoietin, isoform CRA_c OS=Homo sapiens GN=TMPO PE=4 SV=1	A0A024RBE7_HUMAN (+1)	51 kDa	15	14
68	Bcl-2-like protein 13 OS=Homo sapiens GN=BCL2L13 PE=1 SV=1	B2L13_HUMAN	53 kDa	15	15
69	STE20-like serine/threonine-protein kinase OS=Homo sapiens GN=SLK PE=1 SV=1	SLK_HUMAN	143 kDa	20	24
70	Centrosome-associated protein 350 OS=Homo sapiens GN=CEP350 PE=1 SV=1	CE350_HUMAN	351 kDa	56	0
71	Leucine zipper protein 1, isoform CRA_a OS=Homo sapiens GN=LUZP1 PE=4 SV=1	A0A024RAC0_HUMAN (+1)	120 kDa	36	0
72	Fatty aldehyde dehydrogenase OS=Homo sapiens GN=ALDH3A2 PE=1 SV=1	AL3A2_HUMAN (+1)	55 kDa	15	10
73	MKL/myocardin-like protein 2 OS=Homo sapiens GN=MKL2 PE=1 SV=3	MKL2_HUMAN	118 kDa	19	15
74	Elongation factor 1-alpha 1 OS=Homo sapiens GN=EEF1A1 PE=1 SV=1	EF1A1_HUMAN (+8)	50 kDa	11	6
75	DNA topoisomerase 1 OS=Homo sapiens GN=TOP1 PE=1 SV=2	TOP1_HUMAN	91 kDa	13	22
76	SCY1-like protein 2 OS=Homo sapiens GN=SCYL2 PE=1 SV=1	SCYL2_HUMAN	104 kDa	22	10
77	Pseudopodium-enriched atypical kinase 1 OS=Homo sapiens GN=PEAK1 PE=1 SV=4	PEAK1_HUMAN	193 kDa	43	0
78	Protein TRAJ56 (Fragment) OS=Homo sapiens GN=TRAJ56 PE=4 SV=1	A0A075B6Z2_HUMAN	2 kDa	1	1
79	Adapter molecule crk OS=Homo sapiens GN=CRK PE=1 SV=2	CRK_HUMAN (+1)	34 kDa	14	11
80	Multiple myeloma tumor-associated protein 2 OS=Homo sapiens GN=MMTAG2 PE=1 SV=1	MMTA2_HUMAN	29 kDa	9	12
81	Ribosomal protein L29, isoform CRA_a OS=Homo sapiens GN=RPL29 PE=4 SV=1	A0A024R326_HUMAN (+2)	18 kDa	4	3
82	Ribosomal protein S23, isoform CRA_a OS=Homo sapiens GN=RPS23 PE=2 SV=1	A8K517_HUMAN (+1)	16 kDa	7	6
83	WW domain-containing oxidoreductase OS=Homo sapiens GN=WWOX PE=1 SV=1	WWOX_HUMAN	47 kDa	16	12
84	PDZ and LIM domain 5, isoform CRA_c OS=Homo sapiens GN=PDLIM5 PE=4 SV=1	A0A024RDE8_HUMAN	64 kDa	20	9
85	WD repeat and coiled-coil-containing protein C2orf44 OS=Homo sapiens GN=C2orf44 PE=1 SV=1	CB044_HUMAN	79 kDa	25	0
86	60S ribosomal protein L36 OS=Homo sapiens GN=RPL36 PE=1 SV=3	RL36_HUMAN	12 kDa	5	5
87	Crk-like protein OS=Homo sapiens GN=CRKL PE=1 SV=1	CRKL_HUMAN	34 kDa	16	11
88	MRE11 meiotic recombination 11 homolog A (S. cerevisiae), isoform CRA_a OS=Homo sapiens GN=MRE11A PE=3 SV=1	A0A024R395_HUMAN (+1)	81 kDa	16	13
89	ATP synthase subunit beta, mitochondrial OS=Homo sapiens GN=ATP5B PE=1 SV=3	ATPB_HUMAN (+1)	57 kDa	11	18
90	Mitochondrial amidoxime reducing component 2 OS=Homo sapiens GN=MARC2 PE=1 SV=1	MARC2_HUMAN	38 kDa	11	12
91	Chromosome 10 open reading frame 70, isoform CRA_b OS=Homo sapiens GN=C10orf70 PE=4 SV=1	A0A024QZN7_HUMAN (+1)	12 kDa	5	6
92	Clathrin heavy chain OS=Homo sapiens GN=CLTC PE=1 SV=1	A0A087WVQ6_HUMAN (+1)	192 kDa	1	2
93	Synaptosomal-associated protein 29 OS=Homo sapiens GN=SNAP29 PE=1 SV=1	SNP29_HUMAN	29 kDa	13	8
94	Centrosomal protein of 170 kDa OS=Homo sapiens GN=CEP170 PE=1 SV=1	CE170_HUMAN	175 kDa	34	9
95	Protein TANC1 OS=Homo sapiens GN=TANC1 PE=1 SV=3	TANC1_HUMAN	202 kDa	33	10
96	Poly (ADP-ribose) polymerase family, member 1, isoform CRA_a OS=Homo sapiens GN=PARP1 PE=4 SV=1	A0A024R3T8_HUMAN (+2)	113 kDa	13	18
97	Chromodomain-helicase-DNA-binding protein 4 OS=Homo sapiens GN=CHD4 PE=1 SV=2	CHD4_HUMAN (+2)	218 kDa	9	33
98	Cytoskeleton-associated protein 5 OS=Homo sapiens GN=CKAP5 PE=1 SV=3	CKAP5_HUMAN	226 kDa	19	22
99	Heat shock protein 90kDa alpha (Cytosolic), class B member 1, isoform CRA_a OS=Homo sapiens GN=HSP90AB1 PE=3 SV=1	A0A024RD80_HUMAN (+2)	83 kDa	4	5
100	Clathrin interactor 1 OS=Homo sapiens GN=CLINT1 PE=1 SV=1	EPN4_HUMAN	68 kDa	13	11
101	FAM73A protein OS=Homo sapiens GN=FAM73A PE=2 SV=1	B7ZLZ8_HUMAN (+2)	71 kDa	13	15
102	Nucleoporin 214kDa, isoform CRA_b OS=Homo sapiens GN=NUP214 PE=4 SV=1	A0A024R8B6_HUMAN (+1)	218 kDa	27	13
103	Myb-binding protein 1A OS=Homo sapiens GN=MYBBP1A PE=1 SV=2	MBB1A_HUMAN	149 kDa	5	24
104	Ribosomal RNA processing protein 1 homolog B OS=Homo sapiens GN=RRP1B PE=1 SV=3	RRP1B_HUMAN	84 kDa	7	20
105	Very large A-kinase anchor protein OS=Homo sapiens GN=CRYBG3 PE=1 SV=3	CRBG3_HUMAN	331 kDa	32	12
106	DNA-dependent protein kinase catalytic subunit OS=Homo sapiens GN=PRKDC PE=1 SV=3	PRKDC_HUMAN	469 kDa	2	12
107	TBC1 domain family member 15 OS=Homo sapiens GN=TBC1D15 PE=1 SV=2	TBC15_HUMAN	79 kDa	8	21
108	MAP7 domain-containing protein 3 OS=Homo sapiens GN=MAP7D3 PE=1 SV=2	MA7D3_HUMAN	98 kDa	25	3
109	Nucleolar complex protein 3 homolog OS=Homo sapiens GN=NOC3L PE=1 SV=1	NOC3L_HUMAN (+1)	93 kDa	6	20
110	ELKS/Rab6-interacting/CAST family member 1 OS=Homo sapiens GN=ERC1 PE=1 SV=1	G8JLD3_HUMAN (+2)	125 kDa	18	15
111	Nucleolar protein 56 OS=Homo sapiens GN=NOP56 PE=1 SV=4	NOP56_HUMAN	66 kDa	15	17
112	PCM1 protein OS=Homo sapiens GN=PCM1 PE=2 SV=1	B9EIS5_HUMAN (+1)	228 kDa	1	3
113	G patch domain-containing protein 1 OS=Homo sapiens GN=GPATCH1 PE=1 SV=1	GPTC1_HUMAN (+1)	103 kDa	22	5
114	RuvB-like 1 (Fragment) OS=Homo sapiens GN=RUVBL1 PE=2 SV=1	B5BUB1_HUMAN (+1)	50 kDa	9	14
115	Lysine-rich nucleolar protein 1 OS=Homo sapiens GN=KNOP1 PE=1 SV=1	KNOP1_HUMAN	52 kDa	7	13
116	Peroxisome proliferator activated receptor interacting complex protein OS=Homo sapiens GN=PRIC295 PE=2 SV=1	E1NZA1_HUMAN	293 kDa	0	16
117	Afadin OS=Homo sapiens GN=MLLT4 PE=1 SV=2	A8MQ02_HUMAN (+4)	202 kDa	22	18
118	Nucleoside diphosphate kinase OS=Homo sapiens GN=NME1-NME2 PE=1 SV=1	Q32Q12_HUMAN	33 kDa	12	6
119	DEAD box polypeptide 27 OS=Homo sapiens GN=DDX27 PE=2 SV=1	B3GQE6_HUMAN (+2)	87 kDa	8	19
120	CAD protein OS=Homo sapiens GN=CAD PE=1 SV=1	F8VPD4_HUMAN (+2)	236 kDa	1	1
121	cDNA, FLJ94320 OS=Homo sapiens PE=2 SV=1	B2R9B8_HUMAN	35 kDa	18	0
122	Coronin OS=Homo sapiens GN=CORO1B PE=3 SV=1	A0A024R5K1_HUMAN (+1)	54 kDa	12	10
123	Histone H1.0 OS=Homo sapiens GN=H1F0 PE=1 SV=3	H10_HUMAN	21 kDa	6	5
124	cDNA FLJ56370, highly similar to Homo sapiens FK506 binding protein 8, 38kDa (FKBP8), mRNA OS=Homo sapiens PE=2 SV=1	B7Z6M0_HUMAN	47 kDa	7	12
125	Elongation factor 2 OS=Homo sapiens GN=EEF2 PE=1 SV=4	EF2_HUMAN	95 kDa	10	14
126	Inverted formin-2 OS=Homo sapiens GN=INF2 PE=1 SV=2	INF2_HUMAN	136 kDa	16	10
127	Nucleoporin 155kDa, isoform CRA_a OS=Homo sapiens GN=NUP155 PE=4 SV=1	A0A024R071_HUMAN (+2)	155 kDa	5	24
128	Cytoplasmic FMR1-interacting protein 1 OS=Homo sapiens GN=CYFIP1 PE=1 SV=1	CYFP1_HUMAN (+1)	145 kDa	0	1
129	Protein CASC5 OS=Homo sapiens GN=CASC5 PE=1 SV=3	CASC5_HUMAN	265 kDa	31	1
130	Protein FAM83B OS=Homo sapiens GN=FAM83B PE=1 SV=1	FA83B_HUMAN	115 kDa	24	0
131	Engulfment and cell motility 1 (Ced-12 homolog, C. elegans) OS=Homo sapiens GN=ELMO1 PE=2 SV=1	A4D1X5_HUMAN (+1)	84 kDa	2	4
132	Treacle protein OS=Homo sapiens GN=TCOF1 PE=1 SV=3	TCOF_HUMAN	152 kDa	6	20
133	14-3-3 protein epsilon OS=Homo sapiens GN=YWHAE PE=1 SV=1	1433E_HUMAN (+1)	29 kDa	1	0
134	Surfeit locus protein 6 OS=Homo sapiens GN=SURF6 PE=1 SV=3	SURF6_HUMAN (+1)	41 kDa	9	14
135	Stress-70 protein, mitochondrial OS=Homo sapiens GN=HSPA9 PE=1 SV=2	GRP75_HUMAN (+2)	74 kDa	0	2
136	ATP-dependent RNA helicase DDX3X OS=Homo sapiens GN=DDX3X PE=1 SV=1	A0A0D9SFB3_HUMAN (+4)	71 kDa	7	8
137	Vimentin OS=Homo sapiens GN=VIM PE=1 SV=1	B0YJC4_HUMAN (+2)	50 kDa	2	2
138	Protein SON OS=Homo sapiens GN=SON PE=1 SV=4	SON_HUMAN	264 kDa	6	22
139	Dual specificity protein kinase TTK OS=Homo sapiens GN=TTK PE=1 SV=2	TTK_HUMAN	97 kDa	13	13
140	Chromosome 2 open reading frame 33, isoform CRA_a OS=Homo sapiens GN=C2orf33 PE=4 SV=1	A0A024R491_HUMAN (+1)	38 kDa	10	8
141	SCL-interrupting locus protein OS=Homo sapiens GN=STIL PE=1 SV=1	A0A0A0MR87_HUMAN (+3)	138 kDa	0	3
142	Probable ATP-dependent RNA helicase DDX46 OS=Homo sapiens GN=DDX46 PE=1 SV=1	A0A0C4DG89_HUMAN (+2)	117 kDa	4	21
143	Protein EMSY OS=Homo sapiens GN=EMSY PE=1 SV=2	EMSY_HUMAN	141 kDa	26	1
144	Rho GTPase-activating protein 21 OS=Homo sapiens GN=ARHGAP21 PE=1 SV=1	RHG21_HUMAN	217 kDa	28	4
145	Centrobin OS=Homo sapiens GN=CNTROB PE=1 SV=1	CNTRB_HUMAN	101 kDa	22	0
146	Ribosomal protein L19 OS=Homo sapiens GN=RPL19 PE=1 SV=1	J3KTE4_HUMAN (+4)	23 kDa	4	5
147	Armadillo repeat-containing protein 10 OS=Homo sapiens GN=ARMC10 PE=1 SV=1	ARM10_HUMAN	38 kDa	10	9
148	UBX domain-containing protein 4 OS=Homo sapiens GN=UBXN4 PE=1 SV=2	UBXN4_HUMAN	57 kDa	9	5
149	Biotin--protein ligase OS=Homo sapiens GN=HLCS PE=1 SV=1	BPL1_HUMAN	81 kDa	7	13
150	Kinesin-1 heavy chain OS=Homo sapiens GN=KIF5B PE=1 SV=1	KINH_HUMAN (+1)	110 kDa	8	8
151	Smith-Magenis syndrome chromosomal region candidate gene 8 protein OS=Homo sapiens GN=SMCR8 PE=1 SV=2	SMCR8_HUMAN	105 kDa	13	11
152	U5 small nuclear ribonucleoprotein 200 kDa helicase OS=Homo sapiens GN=SNRNP200 PE=1 SV=2	U520_HUMAN	245 kDa	0	7
153	Synapse-associated protein 1 OS=Homo sapiens GN=SYAP1 PE=1 SV=1	SYAP1_HUMAN (+1)	40 kDa	12	8
154	Cold shock domain containing E1, RNA-binding, isoform CRA_a OS=Homo sapiens GN=CSDE1 PE=4 SV=1	A0A024R0E2_HUMAN (+3)	89 kDa	7	13
155	Family with sequence similarity 82, member C, isoform CRA_a OS=Homo sapiens GN=FAM82C PE=4 SV=1	A0A024R9P6_HUMAN (+1)	52 kDa	10	7
156	Ubiquitin carboxyl-terminal hydrolase OS=Homo sapiens GN=USP30 PE=3 SV=1	A0A024RBM3_HUMAN (+1)	59 kDa	7	10
157	HECT, UBA and WWE domain containing 1, isoform CRA_c OS=Homo sapiens GN=HUWE1 PE=4 SV=1	A0A024R9U8_HUMAN (+2)	481 kDa	2	2
158	Pre-mRNA-processing-splicing factor 8 OS=Homo sapiens GN=PRPF8 PE=1 SV=2	PRP8_HUMAN	274 kDa	1	8
159	78 kDa glucose-regulated protein OS=Homo sapiens GN=HSPA5 PE=1 SV=2	GRP78_HUMAN (+1)	72 kDa	1	1
160	ATPase family AAA domain-containing protein 3A (Fragment) OS=Homo sapiens GN=ATAD3A PE=1 SV=1	H0Y2W2_HUMAN	64 kDa	7	14
161	Acyl-CoA-binding domain-containing protein 5 OS=Homo sapiens GN=ACBD5 PE=1 SV=1	B7Z2R7_HUMAN	59 kDa	7	12
162	Nucleolar GTP-binding protein 1 OS=Homo sapiens GN=GTPBP4 PE=3 SV=1	D2CFK9_HUMAN (+3)	74 kDa	6	13
163	Caldesmon OS=Homo sapiens GN=CALD1 PE=1 SV=3	CALD1_HUMAN (+2)	93 kDa	14	4
164	Protein transport protein Sec16A OS=Homo sapiens GN=SEC16A PE=1 SV=1	F1T0I1_HUMAN (+1)	249 kDa	14	10
165	Transcription initiation factor TFIID subunit 3 OS=Homo sapiens GN=TAF3 PE=1 SV=1	TAF3_HUMAN	104 kDa	1	18
166	DEAD (Asp-Glu-Ala-Asp) box polypeptide 18, isoform CRA_b OS=Homo sapiens GN=DDX18 PE=3 SV=1	A0A024RAH8_HUMAN (+1)	75 kDa	4	16
167	Beta actin variant (Fragment) OS=Homo sapiens PE=2 SV=1	Q53G76_HUMAN	42 kDa	3	2
168	Desmoplakin OS=Homo sapiens GN=DSP PE=1 SV=3	DESP_HUMAN	332 kDa	1	11
169	Mitochondrial fission regulator 1-like OS=Homo sapiens GN=MTFR1L PE=1 SV=2	MFR1L_HUMAN (+1)	32 kDa	10	5
170	Nucleoprotein TPR OS=Homo sapiens GN=TPR PE=1 SV=3	TPR_HUMAN	267 kDa	0	22
171	40S ribosomal protein S30 OS=Homo sapiens GN=FAU PE=1 SV=1	E9PR30_HUMAN (+1)	11 kDa	2	2
172	60S ribosomal protein L13 OS=Homo sapiens GN=RPL13 PE=2 SV=1	A8K4C8_HUMAN (+2)	24 kDa	5	6
173	Nuclear migration protein nudC OS=Homo sapiens GN=NUDC PE=1 SV=1	NUDC_HUMAN	38 kDa	11	4
174	Ribosomal protein L18, isoform CRA_c OS=Homo sapiens GN=RPL18 PE=4 SV=1	A0A024QZD1_HUMAN (+1)	22 kDa	6	5
175	60S ribosomal protein L37 OS=Homo sapiens GN=RPL37 PE=1 SV=2	RL37_HUMAN	11 kDa	5	5
176	Mitochondrial cardiolipin hydrolase OS=Homo sapiens GN=PLD6 PE=1 SV=1	PLD6_HUMAN	28 kDa	9	6
177	Ras-related protein Rab-7a OS=Homo sapiens GN=RAB7A PE=1 SV=1	RAB7A_HUMAN	23 kDa	8	7
178	ATP citrate lyase, isoform CRA_b OS=Homo sapiens GN=ACLY PE=4 SV=1	A0A024R1T9_HUMAN (+3)	121 kDa	0	5
179	Golgin subfamily A member 3 OS=Homo sapiens GN=GOLGA3 PE=1 SV=2	GOGA3_HUMAN	167 kDa	6	21
180	60S ribosomal protein L8 (Fragment) OS=Homo sapiens GN=RPL8 PE=1 SV=1	E9PKZ0_HUMAN (+1)	22 kDa	5	7
181	ADP-ribosylation factor GTPase-activating protein 1 OS=Homo sapiens GN=ARFGAP1 PE=1 SV=2	ARFG1_HUMAN	45 kDa	11	5
182	A-kinase anchor protein 17A OS=Homo sapiens GN=AKAP17A PE=1 SV=2	AK17A_HUMAN	81 kDa	3	13
183	Metaxin-3 OS=Homo sapiens GN=MTX3 PE=1 SV=2	MTX3_HUMAN	35 kDa	13	7
184	Coatomer subunit alpha OS=Homo sapiens GN=COPA PE=1 SV=2	COPA_HUMAN	138 kDa	0	1
185	EF-hand domain family, member D2, isoform CRA_a OS=Homo sapiens GN=EFHD2 PE=4 SV=1	A0A024QZ77_HUMAN (+1)	27 kDa	10	7
186	Autophagy-related protein 2 homolog B OS=Homo sapiens GN=ATG2B PE=1 SV=5	ATG2B_HUMAN	233 kDa	8	18
187	Plasminogen activator inhibitor 1 RNA-binding protein OS=Homo sapiens GN=SERBP1 PE=1 SV=2	PAIRB_HUMAN	45 kDa	8	1
188	Chaperonin containing TCP1, subunit 6A (Zeta 1), isoform CRA_a OS=Homo sapiens GN=CCT6A PE=3 SV=1	A0A024RDL1_HUMAN (+3)	58 kDa	1	1
189	Microtubule-associated protein 4 OS=Homo sapiens GN=MAP4 PE=1 SV=3	MAP4_HUMAN	121 kDa	4	11
190	Protein kinase, cAMP-dependent, regulatory, type II, alpha, isoform CRA_a OS=Homo sapiens GN=PRKAR2A PE=4 SV=1	A0A024R2W3_HUMAN (+2)	46 kDa	10	8
191	Breast cancer type 2 susceptibility protein OS=Homo sapiens GN=BRCA2 PE=1 SV=2	BRCA2_HUMAN	384 kDa	24	0
192	Mitochondrial fission regulator 2 OS=Homo sapiens GN=MTFR2 PE=1 SV=2	MTFR2_HUMAN	43 kDa	10	4
193	ATP-dependent RNA helicase A OS=Homo sapiens GN=DHX9 PE=1 SV=4	DHX9_HUMAN	141 kDa	4	7
194	Membrane-associated progesterone receptor component 2 OS=Homo sapiens GN=PGRMC2 PE=1 SV=1	PGRC2_HUMAN	24 kDa	8	5
195	HCG24487, isoform CRA_c OS=Homo sapiens GN=hCG_24487 PE=3 SV=1	A0A024R261_HUMAN (+5)	21 kDa	5	6
196	E3 SUMO-protein ligase RanBP2 OS=Homo sapiens GN=RANBP2 PE=1 SV=2	RBP2_HUMAN	358 kDa	5	10
197	Protein PRRC2A OS=Homo sapiens GN=PRRC2A PE=1 SV=3	PRC2A_HUMAN	229 kDa	18	2
198	Heat shock 70 kDa protein 4 OS=Homo sapiens GN=HSPA4 PE=1 SV=4	HSP74_HUMAN	94 kDa	0	1
199	Antigen KI-67 OS=Homo sapiens GN=MKI67 PE=1 SV=1	A0A087WV66_HUMAN (+1)	359 kDa	13	10
200	M-phase phosphoprotein 9 OS=Homo sapiens GN=MPHOSPH9 PE=1 SV=1	A0A0A0MTP3_HUMAN (+1)	129 kDa	19	0
201	Peroxiredoxin-1 (Fragment) OS=Homo sapiens GN=PRDX1 PE=1 SV=1	A0A0A0MSI0_HUMAN (+1)	19 kDa	5	3
202	Eukaryotic translation initiation factor 5, isoform CRA_b OS=Homo sapiens GN=EIF5 PE=4 SV=1	A0A024R6Q1_HUMAN (+2)	49 kDa	8	7
203	60S ribosomal protein L10 OS=Homo sapiens GN=RPL10 PE=1 SV=4	RL10_HUMAN (+2)	25 kDa	9	6
204	Staphylococcal nuclease domain-containing protein 1 OS=Homo sapiens GN=SND1 PE=1 SV=1	SND1_HUMAN (+3)	102 kDa	11	9
205	Rab-like protein 6 OS=Homo sapiens GN=RABL6 PE=1 SV=2	RABL6_HUMAN	80 kDa	5	11
206	Ribosomal protein L34, isoform CRA_a OS=Homo sapiens GN=RPL34 PE=4 SV=1	A0A024RDH8_HUMAN (+1)	13 kDa	6	4
207	Nucleolar protein 58 OS=Homo sapiens GN=NOP58 PE=1 SV=1	NOP58_HUMAN	60 kDa	6	10
208	60S ribosomal protein L24 OS=Homo sapiens GN=RPL24 PE=1 SV=1	C9JNW5_HUMAN (+3)	18 kDa	4	4
209	Titin OS=Homo sapiens GN=TTN PE=1 SV=1	A0A0A0MTS7_HUMAN	3994 kDa	3	1
210	Nuclear fragile X mental retardation protein interacting protein 2 OS=Homo sapiens GN=NUFIP2 PE=1 SV=1	A1L3A7_HUMAN (+1)	76 kDa	5	0
211	Charged multivesicular body protein 7 OS=Homo sapiens GN=CHMP7 PE=1 SV=1	CHMP7_HUMAN (+1)	51 kDa	7	11
212	Eukaryotic translation initiation factor 4 gamma 3 OS=Homo sapiens GN=EIF4G3 PE=1 SV=1	A0A0A0MSA7_HUMAN	181 kDa	13	2
213	Elongation factor 1-gamma OS=Homo sapiens GN=EEF1G PE=1 SV=3	EF1G_HUMAN (+1)	50 kDa	1	0
214	Armadillo repeat containing, X-linked 3, isoform CRA_a OS=Homo sapiens GN=ARMCX3 PE=4 SV=1	A0A024RCF9_HUMAN (+2)	43 kDa	10	6
215	Protein-L-isoaspartate O-methyltransferase OS=Homo sapiens GN=PCMT1 PE=1 SV=1	A0A0A0MRJ6_HUMAN (+2)	30 kDa	4	0
216	Adenomatous polyposis coli protein OS=Homo sapiens GN=APC PE=1 SV=2	APC_HUMAN (+1)	312 kDa	15	6
217	Ankyrin repeat domain-containing protein 17 OS=Homo sapiens GN=ANKRD17 PE=1 SV=3	ANR17_HUMAN (+1)	274 kDa	20	2
218	Transcription factor 20 OS=Homo sapiens GN=TCF20 PE=1 SV=3	TCF20_HUMAN (+1)	212 kDa	21	1
219	Protein PRRC2B OS=Homo sapiens GN=PRRC2B PE=1 SV=2	PRC2B_HUMAN	243 kDa	18	0
220	HCG2010808, isoform CRA_a OS=Homo sapiens GN=MST065 PE=1 SV=1	Q549C5_HUMAN (+1)	16 kDa	6	5
221	Arginine and glutamate-rich protein 1 OS=Homo sapiens GN=ARGLU1 PE=1 SV=1	ARGL1_HUMAN (+1)	33 kDa	4	5
222	Synaptosomal-associated protein 47 OS=Homo sapiens GN=SNAP47 PE=1 SV=1	A0A087X0B7_HUMAN (+1)	47 kDa	10	4
223	TIP41-like protein OS=Homo sapiens GN=TIPRL PE=1 SV=2	TIPRL_HUMAN	31 kDa	9	5
224	Eukaryotic translation initiation factor 4 gamma 2 OS=Homo sapiens GN=EIF4G2 PE=1 SV=1	IF4G2_HUMAN (+3)	102 kDa	11	6
225	Translation machinery-associated protein 16 (Fragment) OS=Homo sapiens GN=TMA16 PE=1 SV=1	H0Y9X1_HUMAN (+1)	28 kDa	6	8
226	Filamin-B OS=Homo sapiens GN=FLNB PE=1 SV=2	FLNB_HUMAN	278 kDa	0	1
227	Poly(rC)-binding protein 1 OS=Homo sapiens GN=PCBP1 PE=1 SV=2	PCBP1_HUMAN (+1)	37 kDa	7	5
228	Eukaryotic translation initiation factor 4B OS=Homo sapiens GN=EIF4B PE=1 SV=2	IF4B_HUMAN (+2)	69 kDa	6	5
229	Mitochondrial fission regulator 1, isoform CRA_a OS=Homo sapiens GN=MTFR1 PE=4 SV=1	A0A024R7W1_HUMAN (+2)	37 kDa	7	4
230	Metaxin-2 OS=Homo sapiens GN=MTX2 PE=1 SV=1	MTX2_HUMAN (+1)	30 kDa	8	4
231	WD repeat-containing protein 41 OS=Homo sapiens GN=WDR41 PE=2 SV=3	WDR41_HUMAN	52 kDa	11	3
232	Non-POU domain-containing octamer-binding protein OS=Homo sapiens GN=NONO PE=1 SV=4	NONO_HUMAN (+1)	54 kDa	5	1
233	PDZ and LIM domain protein 1 OS=Homo sapiens GN=PDLIM1 PE=1 SV=4	PDLI1_HUMAN (+1)	36 kDa	15	2
234	Trinucleotide repeat containing 6B, isoform CRA_b OS=Homo sapiens GN=TNRC6B PE=4 SV=1	A0A024R1T4_HUMAN (+1)	162 kDa	16	2
235	Armadillo repeat-containing X-linked protein 4 OS=Homo sapiens GN=ARMCX4 PE=1 SV=3	F8W8Y7_HUMAN	236 kDa	13	6
236	JMJD1C protein OS=Homo sapiens GN=JMJD1C PE=2 SV=1	B7ZLC8_HUMAN (+1)	263 kDa	15	2
237	Calmodulin-regulated spectrin-associated protein 1 OS=Homo sapiens GN=CAMSAP1 PE=1 SV=2	CAMP1_HUMAN	178 kDa	21	0
238	Histone H3 OS=Homo sapiens GN=H3F3B PE=2 SV=1	B2R4P9_HUMAN (+6)	15 kDa	3	4
239	Segment polarity protein dishevelled homolog DVL-3 OS=Homo sapiens GN=DVL3 PE=1 SV=2	DVL3_HUMAN	78 kDa	9	5
240	Peroxisomal membrane protein PEX14 OS=Homo sapiens GN=PEX14 PE=1 SV=1	PEX14_HUMAN (+1)	41 kDa	7	4
241	Acyl-Coenzyme A binding domain containing 3, isoform CRA_a OS=Homo sapiens GN=ACBD3 PE=4 SV=1	A0A024R3P9_HUMAN (+1)	61 kDa	5	8
242	Ribosomal protein L15 OS=Homo sapiens GN=RPL15 PE=3 SV=1	A0A024R2Q4_HUMAN (+2)	24 kDa	6	6
243	Pyruvate kinase PKM OS=Homo sapiens GN=PKM PE=1 SV=4	KPYM_HUMAN (+1)	58 kDa	2	2
244	Signal recognition particle subunit SRP68 OS=Homo sapiens GN=SRP68 PE=1 SV=2	SRP68_HUMAN	71 kDa	4	9
245	60S ribosomal protein L7a OS=Homo sapiens GN=RPL7A PE=1 SV=2	RL7A_HUMAN	30 kDa	9	6
246	60S ribosomal protein L18a OS=Homo sapiens GN=RPL18A PE=1 SV=2	RL18A_HUMAN	21 kDa	8	4
247	Eukaryotic translation initiation factor 4E transporter OS=Homo sapiens GN=EIF4ENIF1 PE=1 SV=2	4ET_HUMAN (+2)	108 kDa	6	2
248	AFG3-like protein 2 OS=Homo sapiens GN=AFG3L2 PE=1 SV=2	AFG32_HUMAN (+2)	89 kDa	2	14
249	Peroxisomal biogenesis factor 11B, isoform CRA_a OS=Homo sapiens GN=PEX11B PE=4 SV=1	A0A024R4E7_HUMAN (+1)	28 kDa	8	6
250	Dihydropyrimidinase-like 2 variant (Fragment) OS=Homo sapiens PE=2 SV=1	Q59GB4_HUMAN	68 kDa	8	2
251	Protein 4.1 OS=Homo sapiens GN=EPB41 PE=1 SV=4	41_HUMAN	97 kDa	11	8
252	Vacuolar protein sorting-associated protein 13D OS=Homo sapiens GN=VPS13D PE=1 SV=2	VP13D_HUMAN	492 kDa	2	15
253	Tight junction protein ZO-1 OS=Homo sapiens GN=TJP1 PE=1 SV=1	A0A087X0K9_HUMAN (+4)	188 kDa	14	7
254	Nucleoporin 153kDa, isoform CRA_a OS=Homo sapiens GN=NUP153 PE=4 SV=1	A0A024QZW7_HUMAN (+1)	154 kDa	18	2
255	Chaperonin containing TCP1, subunit 7 (Eta) variant (Fragment) OS=Homo sapiens PE=2 SV=1	Q53HV2_HUMAN (+1)	59 kDa	1	0
256	Histone H2B OS=Homo sapiens GN=HIST1H2BD PE=3 SV=1	A0A024QZZ7_HUMAN (+2)	14 kDa	3	3
257	FUN14 domain-containing protein 2 OS=Homo sapiens GN=FUNDC2 PE=1 SV=2	FUND2_HUMAN	21 kDa	4	5
258	ADP-ribosylation factor 3, isoform CRA_b OS=Homo sapiens GN=ARF3 PE=3 SV=1	A0A024R0Y6_HUMAN (+4)	21 kDa	6	5
259	Lipopolysaccharide-responsive and beige-like anchor protein OS=Homo sapiens GN=LRBA PE=1 SV=1	E9PEM5_HUMAN (+1)	287 kDa	2	13
260	GLI-Kruppel family member GLI3 (Greig cephalopolysyndactyly syndrome), isoform CRA_a OS=Homo sapiens GN=GLI3 PE=4 SV=1	A0A024RA92_HUMAN (+1)	170 kDa	9	1
261	Testis-expressed sequence 2 protein OS=Homo sapiens GN=TEX2 PE=1 SV=2	TEX2_HUMAN	125 kDa	11	2
262	Nck-associated protein 5-like OS=Homo sapiens GN=NCKAP5L PE=1 SV=2	NCK5L_HUMAN	139 kDa	14	0
263	Histone H2A OS=Homo sapiens GN=HIST1H2AC PE=3 SV=1	A0A024R017_HUMAN (+15)	14 kDa	3	3
264	CDGSH iron-sulfur domain-containing protein 2 OS=Homo sapiens GN=CISD2 PE=1 SV=1	CISD2_HUMAN	15 kDa	3	3
265	Heat shock 105kDa/110kDa protein 1, isoform CRA_a OS=Homo sapiens GN=HSPH1 PE=3 SV=1	A0A024RDQ0_HUMAN (+3)	92 kDa	5	5
266	Interleukin-1 receptor-associated kinase 1 OS=Homo sapiens GN=IRAK1 PE=1 SV=2	IRAK1_HUMAN	77 kDa	8	4
267	Ubiquitin-associated protein 2-like OS=Homo sapiens GN=UBAP2L PE=1 SV=2	UBP2L_HUMAN (+2)	115 kDa	6	4
268	Zyxin OS=Homo sapiens GN=ZYX PE=1 SV=1	ZYX_HUMAN	61 kDa	8	3
269	High density lipoprotein binding protein (Vigilin), isoform CRA_a OS=Homo sapiens GN=HDLBP PE=1 SV=1	A0A024R4E5_HUMAN (+1)	141 kDa	8	5
270	HAUS augmin-like complex subunit 6 OS=Homo sapiens GN=HAUS6 PE=1 SV=2	HAUS6_HUMAN	109 kDa	6	10
271	cDNA FLJ46689 fis, clone TRACH3012106, highly similar to Band 4.1-like protein 3 OS=Homo sapiens PE=2 SV=1	B3KY28_HUMAN (+1)	85 kDa	9	6
272	Probable ubiquitin carboxyl-terminal hydrolase FAF-X OS=Homo sapiens GN=USP9X PE=1 SV=3	USP9X_HUMAN	292 kDa	0	2
273	RRP12-like protein OS=Homo sapiens GN=RRP12 PE=1 SV=2	RRP12_HUMAN (+1)	144 kDa	0	14
274	Cytochrome b5 type B OS=Homo sapiens GN=CYB5B PE=1 SV=2	CYB5B_HUMAN (+1)	16 kDa	3	3
275	Structural maintenance of chromosomes flexible hinge domain-containing protein 1 (Fragment) OS=Homo sapiens GN=SMCHD1 PE=1 SV=1	J3KTK7_HUMAN	6 kDa	2	3
276	Mitochondrial import receptor subunit TOM70 OS=Homo sapiens GN=TOMM70A PE=1 SV=1	TOM70_HUMAN (+1)	67 kDa	2	7
277	Mitochondrial dynamics protein MID51 OS=Homo sapiens GN=MIEF1 PE=1 SV=1	MID51_HUMAN (+2)	51 kDa	9	3
278	Chromosome 1 open reading frame 198, isoform CRA_a OS=Homo sapiens GN=C1orf198 PE=4 SV=1	A0A024R3S1_HUMAN (+1)	36 kDa	13	1
279	Protein SMG7 OS=Homo sapiens GN=SMG7 PE=1 SV=1	E9PD50_HUMAN (+1)	131 kDa	10	1
280	Ras-associated and pleckstrin homology domains-containing protein 1 OS=Homo sapiens GN=RAPH1 PE=1 SV=3	RAPH1_HUMAN	135 kDa	12	0
281	Emerin OS=Homo sapiens GN=EMD PE=1 SV=1	EMD_HUMAN	29 kDa	6	3
282	Phosducin-like protein OS=Homo sapiens GN=PDCL PE=1 SV=3	PHLP_HUMAN	34 kDa	5	4
283	Mitochondrial Rho GTPase 2 OS=Homo sapiens GN=RHOT2 PE=1 SV=2	MIRO2_HUMAN	68 kDa	3	7
284	Sirtuin (Silent mating type information regulation 2 homolog) 2 (S. cerevisiae), isoform CRA_a OS=Homo sapiens GN=SIRT2 PE=4 SV=1	A0A024R0G8_HUMAN (+1)	40 kDa	4	9
285	Chromosome 12 open reading frame 31, isoform CRA_a OS=Homo sapiens GN=C12orf31 PE=4 SV=1	A0A024RB76_HUMAN (+1)	15 kDa	3	3
286	Calponin-3 OS=Homo sapiens GN=CNN3 PE=1 SV=1	CNN3_HUMAN	36 kDa	10	3
287	F-box/LRR-repeat protein 4 OS=Homo sapiens GN=FBXL4 PE=1 SV=2	FBXL4_HUMAN	70 kDa	9	5
288	C-Jun-amino-terminal kinase-interacting protein 4 OS=Homo sapiens GN=SPAG9 PE=1 SV=4	JIP4_HUMAN	146 kDa	1	10
289	Lamin-B1 OS=Homo sapiens GN=LMNB1 PE=1 SV=2	LMNB1_HUMAN	66 kDa	1	3
290	Acetyl-CoA carboxylase OS=Homo sapiens PE=2 SV=1	A2NX49_HUMAN	265 kDa	0	12
291	Acetyl-CoA carboxylase 2 OS=Homo sapiens GN=ACACB PE=1 SV=3	ACACB_HUMAN	277 kDa	0	12
292	Chromosome 11 open reading frame 48, isoform CRA_c OS=Homo sapiens GN=C11orf98 PE=1 SV=1	A0A0B4J220_HUMAN (+1)	14 kDa	4	4
293	Translocase of outer mitochondrial membrane 20 homolog (Yeast), isoform CRA_a OS=Homo sapiens GN=TOMM20 PE=3 SV=1	A0A024R3W2_HUMAN (+1)	16 kDa	2	3
294	40S ribosomal protein S6 OS=Homo sapiens GN=RPS6 PE=2 SV=1	A2A3R6_HUMAN (+2)	29 kDa	6	3
295	U2 snRNP-associated SURP motif-containing protein OS=Homo sapiens GN=U2SURP PE=1 SV=2	SR140_HUMAN	118 kDa	1	8
296	Annexin OS=Homo sapiens GN=ANXA2 PE=3 SV=1	A0A024R5Z7_HUMAN (+2)	39 kDa	7	6
297	Spastic paraplegia 20, spartin (Troyer syndrome), isoform CRA_a OS=Homo sapiens GN=SPG20 PE=4 SV=1	A0A024RDV9_HUMAN (+2)	73 kDa	0	10
298	Heterogeneous nuclear ribonucleoprotein U OS=Homo sapiens GN=HNRNPU PE=1 SV=6	HNRPU_HUMAN (+2)	91 kDa	1	0
299	Ubiquitin carboxyl-terminal hydrolase 15 OS=Homo sapiens GN=USP15 PE=1 SV=3	UBP15_HUMAN	112 kDa	5	8
300	Small nuclear ribonucleoprotein E OS=Homo sapiens GN=SNRPE PE=1 SV=1	RUXE_HUMAN	11 kDa	2	2
301	Ribosomal protein L4 variant (Fragment) OS=Homo sapiens PE=2 SV=1	Q59GY2_HUMAN (+1)	49 kDa	6	6
302	Butyrophilin OS=Homo sapiens GN=BT3.3 PE=4 SV=2	P78409_HUMAN	81 kDa	2	2
303	Protein C7orf55-LUC7L2 OS=Homo sapiens GN=C7orf55-LUC7L2 PE=4 SV=1	A0A0A6YYC3_HUMAN (+2)	46 kDa	5	7
304	Dihydrolipoamide S-succinyltransferase (E2 component of 2-oxo-glutarate complex), isoform CRA_a OS=Homo sapiens GN=DLST PE=3 SV=1	A0A024R6C9_HUMAN (+1)	49 kDa	0	1
305	G patch domain-containing protein 4 OS=Homo sapiens GN=GPATCH4 PE=1 SV=2	GPTC4_HUMAN	50 kDa	1	8
306	Armadillo repeat containing, X-linked 2, isoform CRA_a OS=Homo sapiens GN=ARMCX2 PE=4 SV=1	A0A024RCG7_HUMAN (+2)	66 kDa	7	5
307	Tetratricopeptide repeat protein 28 OS=Homo sapiens GN=TTC28 PE=1 SV=1	A0A087WW06_HUMAN (+1)	257 kDa	5	6
308	Apoptosis-stimulating of p53 protein 2 OS=Homo sapiens GN=TP53BP2 PE=1 SV=2	ASPP2_HUMAN	126 kDa	9	0
309	Centriolar coiled-coil protein of 110 kDa OS=Homo sapiens GN=CCP110 PE=1 SV=3	CP110_HUMAN (+1)	113 kDa	10	0
310	Heat shock 60kDa protein 1 (Chaperonin), isoform CRA_a OS=Homo sapiens GN=HSPD1 PE=3 SV=1	A0A024R3X4_HUMAN (+2)	61 kDa	2	0
311	HCG1994130, isoform CRA_a OS=Homo sapiens GN=hCG_1994130 PE=2 SV=1	B2R4W8_HUMAN (+2)	15 kDa	4	4
312	Ubiquitin-associated protein 2 OS=Homo sapiens GN=UBAP2 PE=1 SV=1	UBAP2_HUMAN (+2)	117 kDa	7	2
313	Peptidyl-tRNA hydrolase 2, mitochondrial OS=Homo sapiens GN=PTRH2 PE=1 SV=1	J3KQ48_HUMAN (+2)	19 kDa	4	3
314	40S ribosomal protein S3a OS=Homo sapiens GN=RPS3A PE=2 SV=1	Q6NXR8_HUMAN (+1)	30 kDa	4	2
315	Starch-binding domain-containing protein 1 OS=Homo sapiens GN=STBD1 PE=1 SV=1	STBD1_HUMAN	39 kDa	3	0
316	Ribosomal protein S3 variant (Fragment) OS=Homo sapiens PE=2 SV=1	Q53G83_HUMAN (+1)	27 kDa	4	0
317	Cylindromatosis (Turban tumor syndrome), isoform CRA_a OS=Homo sapiens GN=CYLD PE=4 SV=1	A0A024R6T1_HUMAN (+3)	107 kDa	12	2
318	Protein AHNAK2 OS=Homo sapiens GN=AHNAK2 PE=1 SV=2	AHNK2_HUMAN	617 kDa	6	3
319	Vacuolar protein sorting-associated protein 13A OS=Homo sapiens GN=VPS13A PE=1 SV=2	VP13A_HUMAN	360 kDa	3	9
320	ATP synthase mitochondrial F1 complex assembly factor 1 OS=Homo sapiens GN=ATPAF1 PE=1 SV=1	I3L448_HUMAN	39 kDa	8	5
321	RNA-binding protein 27 OS=Homo sapiens GN=RBM27 PE=1 SV=2	RBM27_HUMAN	119 kDa	7	0
322	HCG1981012, isoform CRA_b OS=Homo sapiens GN=RAPGEF6 PE=2 SV=1	B2RTU6_HUMAN (+1)	180 kDa	11	2
323	Kinesin-like protein KIF14 OS=Homo sapiens GN=KIF14 PE=1 SV=1	KIF14_HUMAN	186 kDa	11	1
324	Phosphorylase b kinase regulatory subunit alpha, skeletal muscle isoform OS=Homo sapiens GN=PHKA1 PE=1 SV=1	A6NIT2_HUMAN (+1)	133 kDa	0	1
325	Myotubularin-related protein 6 OS=Homo sapiens GN=MTMR6 PE=1 SV=3	MTMR6_HUMAN	72 kDa	3	1
326	Epidermal growth factor receptor pathway substrate 15-like 1, isoform CRA_a OS=Homo sapiens GN=EPS15L1 PE=4 SV=1	A0A024R7G6_HUMAN (+4)	83 kDa	5	4
327	Acyl-protein thioesterase 2 OS=Homo sapiens GN=LYPLA2 PE=1 SV=1	LYPA2_HUMAN	25 kDa	3	3
328	40S ribosomal protein S4 OS=Homo sapiens GN=RPS4X PE=2 SV=1	B2R491_HUMAN (+3)	30 kDa	1	0
329	NADH-cytochrome b5 reductase 1 OS=Homo sapiens GN=CYB5R1 PE=1 SV=1	NB5R1_HUMAN	34 kDa	8	3
330	Kinectin 1 (Kinesin receptor), isoform CRA_a OS=Homo sapiens GN=KTN1 PE=4 SV=1	A0A024R663_HUMAN (+1)	156 kDa	5	6
331	TAO kinase 1, isoform CRA_a OS=Homo sapiens GN=TAOK1 PE=4 SV=1	A0A024QZ70_HUMAN (+1)	116 kDa	0	8
332	Eukaryotic translation initiation factor 3 subunit C OS=Homo sapiens GN=EIF3S8 PE=3 SV=1	A0A024QYU9_HUMAN (+7)	105 kDa	1	1
333	Proline rich 11, isoform CRA_a OS=Homo sapiens GN=PRR11 PE=2 SV=1	D2SNZ4_HUMAN (+1)	40 kDa	11	0
334	Centromere protein F OS=Homo sapiens GN=CENPF PE=1 SV=2	CENPF_HUMAN	368 kDa	10	1
335	Synaptojanin-2 OS=Homo sapiens GN=SYNJ2 PE=1 SV=3	SYNJ2_HUMAN	166 kDa	11	1
336	HCG20716 OS=Homo sapiens GN=RPS26 PE=4 SV=1	A0A024RB14_HUMAN (+1)	13 kDa	1	3
337	Poly(rC)-binding protein 2 OS=Homo sapiens GN=PCBP2 PE=1 SV=1	F8VZX2_HUMAN (+2)	34 kDa	3	4
338	Histone H4 OS=Homo sapiens GN=HIST1H4H PE=2 SV=1	B2R4R0_HUMAN (+2)	11 kDa	2	1
339	Profilin-1 OS=Homo sapiens GN=PFN1 PE=1 SV=2	PROF1_HUMAN	15 kDa	3	3
340	TGF-beta-activated kinase 1 and MAP3K7-binding protein 2 OS=Homo sapiens GN=TAB2 PE=1 SV=1	TAB2_HUMAN	76 kDa	6	1
341	ATP-binding cassette sub-family F member 1 OS=Homo sapiens GN=ABCF1 PE=1 SV=2	ABCF1_HUMAN (+1)	96 kDa	4	7
342	Heterogeneous nuclear ribonucleoprotein C-like 1 OS=Homo sapiens GN=HNRNPCL1 PE=2 SV=1	HNRC1_HUMAN (+1)	32 kDa	0	1
343	26S protease regulatory subunit 8 OS=Homo sapiens GN=PSMC5 PE=1 SV=1	PRS8_HUMAN (+1)	46 kDa	1	0
344	60S ribosomal protein L3 OS=Homo sapiens GN=RPL3 PE=1 SV=2	RL3_HUMAN	46 kDa	7	3
345	Family with sequence similarity 62 (C2 domain containing), member A, isoform CRA_a OS=Homo sapiens GN=FAM62A PE=4 SV=1	A0A024RB16_HUMAN (+3)	124 kDa	4	4
346	Band 4.1-like protein 2 OS=Homo sapiens GN=EPB41L2 PE=1 SV=1	E41L2_HUMAN (+1)	113 kDa	5	3
347	Ribosome biogenesis protein NSA2 homolog OS=Homo sapiens GN=NSA2 PE=1 SV=1	NSA2_HUMAN (+1)	30 kDa	5	4
348	Ankyrin repeat and SAM domain-containing protein 1A OS=Homo sapiens GN=ANKS1A PE=1 SV=4	ANS1A_HUMAN	123 kDa	5	5
349	Ras-related protein Rab-10 OS=Homo sapiens GN=RAB10 PE=1 SV=1	RAB10_HUMAN	23 kDa	3	3
350	Helicase with zinc finger, isoform CRA_a OS=Homo sapiens GN=HELZ PE=4 SV=1	A0A024R8K8_HUMAN (+1)	219 kDa	7	3
351	Peroxisome biogenesis factor 1 OS=Homo sapiens GN=PEX1 PE=1 SV=1	A0A0C4DG33_HUMAN (+1)	137 kDa	1	6
352	CTNND1 protein (Fragment) OS=Homo sapiens GN=CTNND1 PE=2 SV=2	Q96FS1_HUMAN	92 kDa	8	2
353	Lon protease homolog, mitochondrial OS=Homo sapiens GN=LONP1 PE=2 SV=1	B3KU28_HUMAN (+6)	95 kDa	1	0
354	A-kinase anchor protein 12 OS=Homo sapiens GN=AKAP12 PE=1 SV=4	AKA12_HUMAN	191 kDa	4	8
355	Ubiquitin carboxyl-terminal hydrolase 33 OS=Homo sapiens GN=USP33 PE=1 SV=2	UBP33_HUMAN	107 kDa	4	7
356	Dynamin-binding protein OS=Homo sapiens GN=DNMBP PE=1 SV=1	DNMBP_HUMAN	177 kDa	8	1
357	ATP-dependent RNA helicase DDX24 OS=Homo sapiens GN=DDX24 PE=1 SV=1	DDX24_HUMAN (+1)	96 kDa	0	11
358	Coatomer subunit gamma-2 OS=Homo sapiens GN=COPG2 PE=1 SV=1	COPG2_HUMAN (+1)	98 kDa	1	4
359	40S ribosomal protein S27 OS=Homo sapiens GN=RPS27 PE=1 SV=3	RS27_HUMAN	9 kDa	3	2
360	Chromatin modifying protein 2B OS=Homo sapiens GN=CHMP2B PE=2 SV=1	B2RE76_HUMAN (+2)	24 kDa	5	4
361	Regulator of microtubule dynamics protein 2 OS=Homo sapiens GN=RMDN2 PE=1 SV=2	RMD2_HUMAN	47 kDa	6	2
362	Ras-related protein Rab-11B OS=Homo sapiens GN=RAB11B PE=1 SV=4	RB11B_HUMAN	24 kDa	6	2
363	Putative uncharacterized protein XRCC5 (Fragment) OS=Homo sapiens GN=XRCC5 PE=4 SV=1	Q53T09_HUMAN (+1)	64 kDa	0	1
364	Tubulin, beta 2C OS=Homo sapiens GN=TUBB2C PE=2 SV=1	Q8IZ29_HUMAN (+1)	50 kDa	1	0
365	Transcriptional regulator Kaiso OS=Homo sapiens GN=ZBTB33 PE=1 SV=2	KAISO_HUMAN	74 kDa	3	4
366	G2/mitotic-specific cyclin-B2 OS=Homo sapiens GN=CCNB2 PE=1 SV=1	CCNB2_HUMAN (+2)	45 kDa	9	0
367	Centrosomal protein of 295 kDa OS=Homo sapiens GN=CEP295 PE=2 SV=4	CE295_HUMAN	295 kDa	6	1
368	Acyl-coenzyme A thioesterase 2, mitochondrial OS=Homo sapiens GN=ACOT2 PE=1 SV=1	A0A087WT95_HUMAN (+5)	51 kDa	9	0
369	Isoleucine--tRNA ligase, mitochondrial OS=Homo sapiens GN=IARS2 PE=1 SV=2	SYIM_HUMAN (+1)	114 kDa	0	10
370	Hornerin OS=Homo sapiens GN=HRNR PE=1 SV=2	HORN_HUMAN	282 kDa	0	2
371	Segment polarity protein dishevelled homolog DVL-2 OS=Homo sapiens GN=DVL2 PE=1 SV=1	DVL2_HUMAN (+3)	79 kDa	3	3
372	RPL14 protein OS=Homo sapiens GN=RPL14 PE=1 SV=1	Q6IPH7_HUMAN	24 kDa	3	2
373	cDNA FLJ61590, moderately similar to Pleckstrin homology domain-containing family A member 5 (Fragment) OS=Homo sapiens PE=2 SV=1	B4DHK5_HUMAN	136 kDa	3	2
374	Ribosomal protein L23, isoform CRA_b OS=Homo sapiens GN=RPL23 PE=3 SV=1	A0A024R1Q8_HUMAN (+2)	15 kDa	6	1
375	ADP/ATP translocase 2 OS=Homo sapiens GN=SLC25A5 PE=1 SV=7	ADT2_HUMAN (+1)	33 kDa	4	2
376	UPF0428 protein CXorf56 OS=Homo sapiens GN=CXorf56 PE=1 SV=1	CX056_HUMAN	26 kDa	6	1
377	E3 ubiquitin-protein ligase RBBP6 OS=Homo sapiens GN=RBBP6 PE=1 SV=1	RBBP6_HUMAN	202 kDa	1	3
378	Leucine rich repeat containing 57, isoform CRA_c OS=Homo sapiens GN=LRRC57 PE=4 SV=1	A0A024R9M3_HUMAN (+2)	27 kDa	5	3
379	cDNA FLJ57794, moderately similar to Ras-related protein Rab-35 OS=Homo sapiens PE=2 SV=1	B4DTA6_HUMAN	18 kDa	2	2
380	Rho GTPase-activating protein 1 OS=Homo sapiens GN=ARHGAP1 PE=1 SV=1	RHG01_HUMAN	50 kDa	5	2
381	Ubiquitin-conjugating enzyme E2M (UBC12 homolog, yeast), isoform CRA_a OS=Homo sapiens GN=UBE2M PE=3 SV=1	A0A024R4T4_HUMAN (+1)	21 kDa	6	2
382	40S ribosomal protein S2 (Fragment) OS=Homo sapiens GN=RPS2 PE=1 SV=1	H0YEN5_HUMAN (+2)	21 kDa	1	0
383	Anion exchange protein OS=Homo sapiens GN=SLC4A7 PE=1 SV=1	A0A0A0MST8_HUMAN (+2)	135 kDa	3	4
384	Calponin (Fragment) OS=Homo sapiens GN=CNN2 PE=1 SV=1	A0A087X271_HUMAN (+5)	20 kDa	6	2
385	Disks large-associated protein 5 OS=Homo sapiens GN=DLGAP5 PE=1 SV=2	DLGP5_HUMAN (+2)	95 kDa	8	1
386	Cytoskeleton associated protein 2 OS=Homo sapiens GN=CKAP2 PE=2 SV=1	B2RMQ4_HUMAN (+1)	77 kDa	7	0
387	Transcription termination factor, RNA polymerase II, isoform CRA_a OS=Homo sapiens GN=TTF2 PE=4 SV=1	A0A024R0F1_HUMAN (+1)	130 kDa	8	0
388	ATP synthase subunit alpha, mitochondrial OS=Homo sapiens GN=ATP5A1 PE=1 SV=1	ATPA_HUMAN (+1)	60 kDa	0	1
389	Msx2-interacting protein OS=Homo sapiens GN=SPEN PE=1 SV=1	MINT_HUMAN	402 kDa	7	3
390	ATP-dependent RNA helicase DDX5 (Fragment) OS=Homo sapiens GN=DDX5 PE=2 SV=1	B5BUE6_HUMAN (+2)	69 kDa	1	0
391	SIPA1L1 protein OS=Homo sapiens GN=SIPA1L1 PE=2 SV=1	A6H8W6_HUMAN (+1)	200 kDa	10	0
392	VAMP3 protein OS=Homo sapiens GN=VAMP3 PE=2 SV=1	Q6FGG2_HUMAN (+1)	11 kDa	2	1
393	GTP-binding nuclear protein Ran OS=Homo sapiens GN=RAN PE=1 SV=1	B5MDF5_HUMAN (+2)	26 kDa	5	2
394	Coiled-coil domain-containing protein 43 OS=Homo sapiens GN=CCDC43 PE=1 SV=2	CCD43_HUMAN (+1)	25 kDa	4	2
395	Tight junction protein 2 (Zona occludens 2), isoform CRA_c OS=Homo sapiens GN=TJP2 PE=4 SV=1	A0A024R225_HUMAN (+2)	118 kDa	4	2
396	Mitochondrial dynamics protein MID49 OS=Homo sapiens GN=MIEF2 PE=1 SV=1	MID49_HUMAN	49 kDa	5	1
397	Max-like protein X (Fragment) OS=Homo sapiens GN=MLX PE=1 SV=1	K7EID0_HUMAN (+1)	28 kDa	4	2
398	HCG1990708, isoform CRA_c OS=Homo sapiens GN=REPIN1 PE=4 SV=1	A0A090N8H1_HUMAN (+5)	64 kDa	0	1
399	Microtubule-associated protein 1B, isoform CRA_b OS=Homo sapiens GN=MAP1B PE=4 SV=1	A0A024RAM4_HUMAN (+1)	271 kDa	1	2
400	Thyroid transcription factor 1-associated protein 26 OS=Homo sapiens GN=CCDC59 PE=1 SV=2	TAP26_HUMAN	29 kDa	3	4
401	RAB6A, member RAS oncogene family, isoform CRA_b OS=Homo sapiens GN=RAB6A PE=3 SV=1	A0A024R5H8_HUMAN (+7)	24 kDa	3	1
402	KIAA1217 protein OS=Homo sapiens GN=KIAA1217 PE=2 SV=1	B7ZM29_HUMAN (+1)	147 kDa	6	1
403	A-kinase anchor protein 9 OS=Homo sapiens GN=AKAP9 PE=1 SV=1	A0A0A0MRE9_HUMAN (+1)	363 kDa	2	2
404	Beta-spectrin non-erythrocytic 1 OS=Homo sapiens GN=SPTBN1 PE=2 SV=1	K9MS24_HUMAN	274 kDa	1	2
405	Leucine--tRNA ligase, cytoplasmic OS=Homo sapiens GN=LARS PE=1 SV=2	SYLC_HUMAN (+3)	134 kDa	0	1
406	FAS-associated factor 2 OS=Homo sapiens GN=FAF2 PE=1 SV=2	FAF2_HUMAN	53 kDa	6	0
407	Glycerol kinase OS=Homo sapiens GN=GK PE=1 SV=3	GLPK_HUMAN	61 kDa	7	0
408	Kinesin-like protein KIF16B OS=Homo sapiens GN=KIF16B PE=1 SV=2	KI16B_HUMAN	152 kDa	1	7
409	60S ribosomal protein L22 (Fragment) OS=Homo sapiens GN=RPL22 PE=1 SV=1	K7EMH1_HUMAN (+3)	10 kDa	2	1
410	Eukaryotic translation initiation factor 3 subunit G OS=Homo sapiens GN=EIF3G PE=1 SV=2	EIF3G_HUMAN (+2)	36 kDa	2	0
411	DnaJ (Hsp40) homolog, subfamily A, member 2, isoform CRA_a OS=Homo sapiens GN=DNAJA2 PE=3 SV=1	A0A024R6S1_HUMAN (+1)	46 kDa	5	0
412	JPH1 protein (Fragment) OS=Homo sapiens GN=JPH1 PE=2 SV=1	Q4KMX3_HUMAN	71 kDa	2	2
413	BCL2/adenovirus E1B 19 kDa protein-interacting protein 3 OS=Homo sapiens GN=BNIP3 PE=1 SV=2	BNIP3_HUMAN (+2)	22 kDa	3	1
414	Kinesin-like protein OS=Homo sapiens PE=2 SV=1	B2RAM6_HUMAN (+1)	119 kDa	2	2
415	TSC1-PDGFEB fusion protein (Fragment) OS=Homo sapiens GN=TSC1-PDGFRB fusion PE=2 SV=1	A0A0A7KU15_HUMAN	155 kDa	1	2
416	Adseverin OS=Homo sapiens GN=SCIN PE=1 SV=4	ADSV_HUMAN	80 kDa	4	4
417	Small integral membrane protein 12 OS=Homo sapiens GN=SMIM12 PE=1 SV=1	E5RH51_HUMAN (+2)	9 kDa	3	2
418	VAMP (Vesicle-associated membrane protein)-associated protein B and C OS=Homo sapiens GN=VAPB PE=1 SV=1	Q53XM7_HUMAN (+1)	27 kDa	4	3
419	Transcription activator BRG1 OS=Homo sapiens GN=SMARCA4 PE=1 SV=1	A0A0A0MT49_HUMAN (+4)	189 kDa	1	3
420	Spindle and kinetochore-associated protein 3 OS=Homo sapiens GN=SKA3 PE=1 SV=2	SKA3_HUMAN	46 kDa	5	1
421	40S ribosomal protein S14 OS=Homo sapiens GN=RPS14 PE=1 SV=3	RS14_HUMAN	16 kDa	1	2
422	RPL21 protein OS=Homo sapiens GN=RPL21 PE=2 SV=1	Q6IAX2_HUMAN (+1)	19 kDa	4	3
423	H.sapiens ras-related Hrab1A protein OS=Homo sapiens GN=RAB1A PE=2 SV=1	Q5U0I6_HUMAN (+7)	23 kDa	2	2
424	Ran GTPase activating protein 1, isoform CRA_d OS=Homo sapiens GN=RANGAP1 PE=4 SV=1	A0A024R1U0_HUMAN (+2)	64 kDa	3	3
425	Protein transport protein Sec24A OS=Homo sapiens GN=SEC24A PE=1 SV=2	SC24A_HUMAN	120 kDa	3	4
426	Stathmin OS=Homo sapiens GN=STMN1 PE=2 SV=1	B5BU83_HUMAN (+1)	17 kDa	6	2
427	39S ribosomal protein L36, mitochondrial OS=Homo sapiens GN=MRPL36 PE=1 SV=1	RM36_HUMAN	12 kDa	2	2
428	Core histone macro-H2A OS=Homo sapiens GN=H2AFY2 PE=4 SV=1	A0A024QZP6_HUMAN (+1)	40 kDa	1	5
429	Splicing factor 3B subunit 1 OS=Homo sapiens GN=SF3B1 PE=1 SV=3	SF3B1_HUMAN	146 kDa	0	1
430	Stromal membrane-associated protein 2 OS=Homo sapiens GN=SMAP2 PE=1 SV=1	A0A087WV97_HUMAN (+2)	46 kDa	5	0
431	Protein LSM14 homolog A OS=Homo sapiens GN=LSM14A PE=1 SV=3	LS14A_HUMAN	51 kDa	2	0
432	CDNA FLJ26213 fis, clone ADG07906 OS=Homo sapiens PE=2 SV=1	Q6ZP91_HUMAN	48 kDa	4	3
433	Spectrin alpha chain, non-erythrocytic 1 OS=Homo sapiens GN=SPTAN1 PE=1 SV=1	A0A0D9SGF6_HUMAN (+1)	288 kDa	1	0
434	KIAA1191, isoform CRA_a OS=Homo sapiens GN=KIAA1191 PE=4 SV=1	A0A024R7Q7_HUMAN (+1)	33 kDa	4	0
435	E3 ubiquitin-protein ligase TRIM9 OS=Homo sapiens GN=TRIM9 PE=1 SV=1	TRIM9_HUMAN	79 kDa	2	0
436	Peroxisomal biogenesis factor 19 OS=Homo sapiens GN=PEX19 PE=1 SV=1	PEX19_HUMAN	33 kDa	3	3
437	SH3 domain-containing protein 19 OS=Homo sapiens GN=SH3D19 PE=1 SV=2	SH319_HUMAN	87 kDa	4	0
438	Heterogeneous nuclear ribonucleoprotein K, isoform CRA_d OS=Homo sapiens GN=HNRPK PE=4 SV=1	A0A024R228_HUMAN (+4)	51 kDa	2	0
439	Cell division cycle-associated protein 3 OS=Homo sapiens GN=CDCA3 PE=1 SV=1	CDCA3_HUMAN (+1)	29 kDa	5	0
440	Complex I assembly factor TIMMDC1, mitochondrial OS=Homo sapiens GN=TIMMDC1 PE=1 SV=2	TIDC1_HUMAN	32 kDa	5	1
441	RuvB-like 2 (E. coli), isoform CRA_d OS=Homo sapiens GN=RUVBL2 PE=2 SV=1	B3KNL2_HUMAN (+1)	47 kDa	1	0
442	Zinc finger protein 318 OS=Homo sapiens GN=ZNF318 PE=1 SV=2	ZN318_HUMAN	251 kDa	4	0
443	Thioredoxin-dependent peroxide reductase, mitochondrial OS=Homo sapiens GN=PRDX3 PE=1 SV=3	PRDX3_HUMAN	28 kDa	1	1
444	Coatomer subunit gamma-1 OS=Homo sapiens GN=COPG1 PE=1 SV=1	COPG1_HUMAN (+2)	98 kDa	1	1
445	Dynamin 1-like, isoform CRA_a OS=Homo sapiens GN=DNM1L PE=3 SV=1	D3DUW7_HUMAN	84 kDa	2	2
446	Peroxiredoxin-4 OS=Homo sapiens GN=PRDX4 PE=1 SV=1	PRDX4_HUMAN (+1)	31 kDa	1	1
447	Nucleolar protein 16 OS=Homo sapiens GN=NOP16 PE=1 SV=2	NOP16_HUMAN	21 kDa	3	3
448	Cell growth-inhibiting protein 34 OS=Homo sapiens PE=2 SV=1	Q08ES8_HUMAN (+2)	20 kDa	3	1
449	Sequestosome-1 OS=Homo sapiens GN=SQSTM1 PE=1 SV=1	E7EMC7_HUMAN	41 kDa	3	1
450	Leucine-rich repeat-containing protein 59 OS=Homo sapiens GN=LRRC59 PE=1 SV=1	LRC59_HUMAN	35 kDa	3	0
451	WNK lysine deficient protein kinase 1, isoform CRA_b OS=Homo sapiens GN=WNK1 PE=4 SV=1	D3DUP1_HUMAN (+3)	251 kDa	2	3
452	Nucleoside diphosphate kinase 3 OS=Homo sapiens GN=NME3 PE=1 SV=2	NDK3_HUMAN (+1)	19 kDa	4	1
453	60S ribosomal protein L28 OS=Homo sapiens GN=RPL28 PE=1 SV=1	H0YKD8_HUMAN	19 kDa	2	1
454	Guanine nucleotide-binding protein subunit beta-2-like 1 OS=Homo sapiens GN=GNB2L1 PE=1 SV=1	D6RHH4_HUMAN (+2)	26 kDa	2	0
455	39S ribosomal protein L20, mitochondrial OS=Homo sapiens GN=MRPL20 PE=1 SV=1	RM20_HUMAN	17 kDa	3	2
456	Nucleolar RNA helicase 2 OS=Homo sapiens GN=DDX21 PE=1 SV=5	DDX21_HUMAN	87 kDa	1	5
457	TOX high mobility group box family member 4 OS=Homo sapiens GN=TOX4 PE=1 SV=1	TOX4_HUMAN (+1)	66 kDa	5	0
458	HCG17415, isoform CRA_a OS=Homo sapiens GN=hCG_17415 PE=4 SV=1	A0A024R9T6_HUMAN (+1)	63 kDa	5	0
459	Thyroid receptor-interacting protein 11 OS=Homo sapiens GN=TRIP11 PE=1 SV=3	TRIPB_HUMAN	228 kDa	2	3
460	Stromal membrane-associated protein 1 OS=Homo sapiens GN=SMAP1 PE=1 SV=2	SMAP1_HUMAN (+2)	50 kDa	3	3
461	Protein diaphanous homolog 3 OS=Homo sapiens GN=DIAPH3 PE=1 SV=4	DIAP3_HUMAN	137 kDa	5	1
462	Nuclear pore complex protein Nup107 OS=Homo sapiens GN=NUP107 PE=1 SV=1	NU107_HUMAN	106 kDa	0	4
463	Synaptojanin-1 OS=Homo sapiens GN=SYNJ1 PE=1 SV=1	A0A0D9SGJ6_HUMAN (+2)	168 kDa	4	3
464	Deubiquitinating protein VCIP135 OS=Homo sapiens GN=VCPIP1 PE=1 SV=2	VCIP1_HUMAN (+1)	134 kDa	4	0
465	Anamorsin OS=Homo sapiens GN=CIAPIN1 PE=1 SV=2	CPIN1_HUMAN (+3)	34 kDa	5	0
466	DNA topoisomerase 2-alpha OS=Homo sapiens GN=TOP2A PE=1 SV=3	TOP2A_HUMAN	174 kDa	2	5
467	Kinesin-like protein KIF24 OS=Homo sapiens GN=KIF24 PE=1 SV=2	KIF24_HUMAN	152 kDa	5	0
468	Nesprin-1 OS=Homo sapiens GN=SYNE1 PE=1 SV=1	A0A0C4DG40_HUMAN (+1)	1005 kDa	2	1
469	5'-AMP-activated protein kinase subunit beta-2 OS=Homo sapiens GN=PRKAB2 PE=1 SV=1	AAKB2_HUMAN (+1)	30 kDa	1	0
470	G2 and S phase-expressed protein 1 OS=Homo sapiens GN=GTSE1 PE=1 SV=3	GTSE1_HUMAN (+1)	77 kDa	4	0
471	26S protease regulatory subunit 4 OS=Homo sapiens GN=PSMC1 PE=1 SV=1	PRS4_HUMAN (+2)	49 kDa	1	0
472	Heterogeneous nuclear ribonucleoprotein Q OS=Homo sapiens GN=SYNCRIP PE=1 SV=2	HNRPQ_HUMAN (+3)	70 kDa	1	0
473	Ribosome-binding protein 1 OS=Homo sapiens GN=RRBP1 PE=1 SV=1	A0A087WVV2_HUMAN (+4)	103 kDa	0	7
474	Nuclear mitotic apparatus protein 1 variant (Fragment) OS=Homo sapiens PE=2 SV=1	Q59HB8_HUMAN	178 kDa	2	1
475	cDNA FLJ54018, highly similar to PDZ and LIM domain protein 5 OS=Homo sapiens PE=2 SV=1	B7Z481_HUMAN	51 kDa	2	1
476	CROP protein (Fragment) OS=Homo sapiens GN=CROP PE=2 SV=1	Q6PKC2_HUMAN (+1)	27 kDa	2	2
477	Protein lin-54 homolog OS=Homo sapiens GN=LIN54 PE=1 SV=3	LIN54_HUMAN (+3)	79 kDa	3	0
478	Zinc finger protein 90 OS=Homo sapiens GN=ZNF90 PE=4 SV=2	A0A087WZ27_HUMAN (+4)	14 kDa	1	1
479	40S ribosomal protein S24 OS=Homo sapiens GN=RPS24 PE=1 SV=1	A0A087WUS0_HUMAN (+2)	15 kDa	2	2
480	Protein phosphatase 1 regulatory subunit OS=Homo sapiens GN=PPP1R12A PE=4 SV=1	A0A024RBF1_HUMAN (+2)	102 kDa	3	0
481	40S ribosomal protein S7 OS=Homo sapiens GN=RPS7 PE=1 SV=1	RS7_HUMAN	22 kDa	1	1
482	Serine/threonine kinase 38, isoform CRA_a OS=Homo sapiens GN=STK38 PE=4 SV=1	A0A024RD18_HUMAN (+2)	54 kDa	2	2
483	WD repeat domain, phosphoinositide interacting 2, isoform CRA_c OS=Homo sapiens GN=WIPI2 PE=4 SV=1	A0A024R823_HUMAN (+2)	49 kDa	1	3
484	60S ribosomal protein L37a OS=Homo sapiens GN=RPL37A PE=1 SV=1	C9J4Z3_HUMAN (+1)	8 kDa	3	1
485	Protein CIP2A OS=Homo sapiens GN=KIAA1524 PE=1 SV=1	A0A087X211_HUMAN (+1)	102 kDa	2	3
486	Muscleblind-like protein 1 (Fragment) OS=Homo sapiens GN=MBNL1 PE=1 SV=1	H7C4T5_HUMAN	36 kDa	1	1
487	Ras-related protein Rab-7L1 OS=Homo sapiens GN=RAB29 PE=1 SV=1	RAB7L_HUMAN (+3)	23 kDa	3	3
488	Eukaryotic translation initiation factor 5B OS=Homo sapiens GN=EIF5B PE=1 SV=4	IF2P_HUMAN (+1)	139 kDa	1	5
489	Pre-mRNA-splicing factor ATP-dependent RNA helicase DHX15 OS=Homo sapiens GN=DHX15 PE=1 SV=2	DHX15_HUMAN	91 kDa	0	1
490	Cleavage and polyadenylation specificity factor subunit 3 OS=Homo sapiens GN=CPSF3 PE=1 SV=1	CPSF3_HUMAN (+3)	77 kDa	2	2
491	Non-specific serine/threonine protein kinase OS=Homo sapiens GN=MAST4 PE=1 SV=1	E7EWQ5_HUMAN (+2)	266 kDa	3	0
492	Exocyst complex component 4 OS=Homo sapiens GN=EXOC4 PE=1 SV=1	EXOC4_HUMAN (+1)	111 kDa	0	3
493	Pericentrin OS=Homo sapiens GN=PCNT PE=1 SV=4	PCNT_HUMAN	378 kDa	1	1
494	Ankyrin repeat and LEM domain-containing protein 2 OS=Homo sapiens GN=ANKLE2 PE=1 SV=4	ANKL2_HUMAN	104 kDa	2	4
495	UPF0705 protein C11orf49 OS=Homo sapiens GN=C11orf49 PE=1 SV=2	CK049_HUMAN	37 kDa	4	2
496	cDNA, FLJ92106, highly similar to Homo sapiens adaptor-related protein complex 3, sigma 1 subunit(AP3S1), mRNA OS=Homo sapiens PE=2 SV=1	B2R4I8_HUMAN	22 kDa	4	0
497	LIM domain only protein 7 OS=Homo sapiens GN=LMO7 PE=1 SV=3	LMO7_HUMAN (+5)	193 kDa	5	0
498	Bax protein (Fragment) OS=Homo sapiens GN=BAX PE=2 SV=1	Q5ZPJ1_HUMAN	13 kDa	4	1
499	Coatomer subunit beta OS=Homo sapiens GN=COPB1 PE=1 SV=3	COPB_HUMAN	107 kDa	0	1
500	ATPase family AAA domain-containing protein 1 OS=Homo sapiens GN=ATAD1 PE=1 SV=1	ATAD1_HUMAN	41 kDa	4	1
501	E3 ubiquitin-protein ligase CBL OS=Homo sapiens GN=CBL PE=1 SV=2	CBL_HUMAN	100 kDa	4	1
502	Calmodulin-regulated spectrin-associated protein 2 OS=Homo sapiens GN=CAMSAP2 PE=1 SV=3	CAMP2_HUMAN	168 kDa	4	0
503	Methylenetetrahydrofolate dehydrogenase (NADP+ dependent) 1, methenyltetrahydrofolate cyclohydrolase, formyltetrahydrofolate synthetase, isoform CRA_a OS=Homo sapiens GN=MTHFD1 PE=3 SV=1	A0A024R652_HUMAN (+3)	102 kDa	0	1
504	Nuclear receptor co-repressor 1, isoform CRA_a OS=Homo sapiens GN=NCOR1 PE=4 SV=1	A0A024RD47_HUMAN (+1)	270 kDa	6	0
505	Protein ELYS OS=Homo sapiens GN=AHCTF1 PE=1 SV=3	ELYS_HUMAN (+1)	253 kDa	0	6
506	E3 ubiquitin-protein ligase SH3RF1 OS=Homo sapiens GN=SH3RF1 PE=1 SV=2	SH3R1_HUMAN	93 kDa	2	1
507	Thyroid hormone receptor-associated protein 3 OS=Homo sapiens GN=THRAP3 PE=1 SV=2	TR150_HUMAN	109 kDa	1	2
508	Capping protein (Actin filament) muscle Z-line, beta, isoform CRA_a OS=Homo sapiens GN=CAPZB PE=1 SV=1	B1AK87_HUMAN (+3)	29 kDa	3	0
509	Protein LYRIC (Fragment) OS=Homo sapiens GN=MTDH PE=1 SV=1	H0YB56_HUMAN	25 kDa	1	2
510	Small nuclear ribonucleoprotein-associated proteins B and B' OS=Homo sapiens GN=SNRPB PE=1 SV=3	A8MT02_HUMAN (+11)	30 kDa	1	0
511	UDP-N-acetylglucosamine--peptide N-acetylglucosaminyltransferase 110 kDa subunit OS=Homo sapiens GN=OGT PE=1 SV=3	OGT1_HUMAN (+1)	117 kDa	3	0
512	Histone H1x OS=Homo sapiens GN=H1FX PE=1 SV=1	H1X_HUMAN	22 kDa	1	2
513	Programmed cell death protein 5 OS=Homo sapiens GN=PDCD5 PE=1 SV=3	PDCD5_HUMAN	14 kDa	3	1
514	Probable ATP-dependent RNA helicase DDX56 OS=Homo sapiens GN=DDX56 PE=1 SV=1	DDX56_HUMAN (+1)	62 kDa	2	2
515	Coiled-coil domain-containing protein 85C OS=Homo sapiens GN=CCDC85C PE=1 SV=1	CC85C_HUMAN	45 kDa	2	0
516	Cytosolic carboxypeptidase 1 OS=Homo sapiens GN=AGTPBP1 PE=1 SV=1	J3KNS1_HUMAN	143 kDa	1	2
517	TBC1 domain family, member 5, isoform CRA_a OS=Homo sapiens GN=TBC1D5 PE=4 SV=1	A0A024R2H0_HUMAN (+4)	89 kDa	2	1
518	Protein C15orf38-AP3S2 OS=Homo sapiens GN=C15orf38-AP3S2 PE=4 SV=1	A0A0A6YYH1_HUMAN (+1)	44 kDa	3	1
519	LEM domain containing 3, isoform CRA_a OS=Homo sapiens GN=LEMD3 PE=4 SV=1	A0A024RBB9_HUMAN (+1)	100 kDa	2	3
520	Leucine zipper putative tumor suppressor 2 OS=Homo sapiens GN=LZTS2 PE=1 SV=2	LZTS2_HUMAN (+1)	73 kDa	4	0
521	Induced myeloid leukemia cell differentiation protein Mcl-1 OS=Homo sapiens GN=MCL1 PE=1 SV=3	MCL1_HUMAN	37 kDa	1	3
522	Trinucleotide repeat-containing gene 6C protein OS=Homo sapiens GN=TNRC6C PE=1 SV=3	TNR6C_HUMAN	176 kDa	2	1
523	Four and a half LIM domains 1 variant (Fragment) OS=Homo sapiens PE=2 SV=1	Q53FI7_HUMAN (+1)	32 kDa	3	1
524	Transmembrane protein 135 OS=Homo sapiens GN=TMEM135 PE=2 SV=2	TM135_HUMAN (+1)	52 kDa	3	2
525	Signal-induced proliferation-associated 1 like 3 OS=Homo sapiens GN=SIPA1L3 PE=2 SV=1	B2RWP0_HUMAN (+1)	195 kDa	2	0
526	Serine/threonine-protein phosphatase 2A 55 kDa regulatory subunit B alpha isoform OS=Homo sapiens GN=PPP2R2A PE=1 SV=1	2ABA_HUMAN (+1)	52 kDa	1	0
527	Cell division cycle protein 23 homolog OS=Homo sapiens GN=CDC23 PE=1 SV=3	CDC23_HUMAN	69 kDa	0	3
528	Vinculin, isoform CRA_c OS=Homo sapiens GN=VCL PE=4 SV=1	A0A024QZN4_HUMAN (+2)	117 kDa	1	4
529	26S proteasome non-ATPase regulatory subunit 12 OS=Homo sapiens GN=PSMD12 PE=1 SV=3	PSD12_HUMAN	53 kDa	1	0
530	CLIP-associating protein 1 OS=Homo sapiens GN=CLASP1 PE=1 SV=2	F8WA11_HUMAN (+1)	163 kDa	0	4
531	Lamin B receptor, isoform CRA_a OS=Homo sapiens GN=LBR PE=4 SV=1	A0A024R3R5_HUMAN (+1)	71 kDa	3	0
532	Cullin-associated NEDD8-dissociated protein 1 OS=Homo sapiens GN=CAND1 PE=1 SV=2	CAND1_HUMAN (+1)	136 kDa	0	2
533	Protein LAP2 OS=Homo sapiens GN=ERBB2IP PE=1 SV=2	LAP2_HUMAN (+1)	158 kDa	5	0
534	GTP-binding protein SAR1a OS=Homo sapiens GN=SAR1A PE=1 SV=1	SAR1A_HUMAN (+3)	22 kDa	2	2
535	BAG family molecular chaperone regulator 3 OS=Homo sapiens GN=BAG3 PE=1 SV=3	BAG3_HUMAN (+1)	62 kDa	3	0
536	Thyroid receptor-interacting protein 6 OS=Homo sapiens GN=TRIP6 PE=1 SV=3	TRIP6_HUMAN	50 kDa	4	0
537	Chromosome 1 open reading frame 166, isoform CRA_a OS=Homo sapiens GN=C1orf166 PE=4 SV=1	A0A024RAA0_HUMAN (+1)	40 kDa	3	0
538	NADH-cytochrome b5 reductase 3 OS=Homo sapiens GN=CYB5R3 PE=1 SV=3	NB5R3_HUMAN	34 kDa	2	1
539	Tetratricopeptide repeat domain 1 variant (Fragment) OS=Homo sapiens PE=2 SV=1	Q53GE7_HUMAN (+2)	34 kDa	2	2
540	Uncharacterized protein C12orf45 OS=Homo sapiens GN=C12orf45 PE=1 SV=2	CL045_HUMAN (+1)	20 kDa	4	0
541	Drebrin-like protein OS=Homo sapiens GN=DBNL PE=1 SV=1	B4DDD6_HUMAN (+1)	46 kDa	3	1
542	Enolase 1, (Alpha), isoform CRA_a OS=Homo sapiens GN=ENO1 PE=3 SV=1	A0A024R4F1_HUMAN (+1)	47 kDa	4	0
543	Nuclear pore complex protein Nup98-Nup96 OS=Homo sapiens GN=NUP98 PE=1 SV=4	NUP98_HUMAN	198 kDa	3	1
544	ADP-sugar pyrophosphatase OS=Homo sapiens GN=NUDT5 PE=1 SV=1	A6NFX8_HUMAN (+1)	26 kDa	4	0
545	Protein Shroom3 OS=Homo sapiens GN=SHROOM3 PE=1 SV=2	SHRM3_HUMAN	217 kDa	3	0
546	DENN domain-containing protein 4C OS=Homo sapiens GN=DENND4C PE=1 SV=2	DEN4C_HUMAN (+3)	187 kDa	0	4
547	Chromodomain-helicase-DNA-binding protein 8 OS=Homo sapiens GN=CHD8 PE=1 SV=5	CHD8_HUMAN	291 kDa	0	5
548	Exophilin-5 OS=Homo sapiens GN=EXPH5 PE=1 SV=3	EXPH5_HUMAN (+1)	223 kDa	5	0
549	Protein TANC2 OS=Homo sapiens GN=TANC2 PE=1 SV=3	TANC2_HUMAN	220 kDa	5	0
550	Protein FAM195A OS=Homo sapiens GN=FAM195A PE=1 SV=2	F195A_HUMAN (+1)	18 kDa	1	0
551	Prohibitin-2 OS=Homo sapiens GN=PHB2 PE=1 SV=1	F5GY37_HUMAN (+2)	30 kDa	0	1
552	U2 small nuclear RNA auxillary factor 1 isoform a OS=Homo sapiens GN=U2AF1 PE=2 SV=1	B5BU08_HUMAN (+1)	28 kDa	1	1
553	Splicing factor 3B subunit 2 OS=Homo sapiens GN=SF3B2 PE=1 SV=1	A0A087WZZ5_HUMAN (+1)	98 kDa	1	0
554	Protein FAM73B OS=Homo sapiens GN=FAM73B PE=1 SV=1	FA73B_HUMAN	66 kDa	1	2
555	KIAA1143, isoform CRA_a OS=Homo sapiens GN=KIAA1143 PE=4 SV=1	A0A024R2T2_HUMAN (+1)	17 kDa	3	0
556	SAP30-binding protein (Fragment) OS=Homo sapiens GN=SAP30BP PE=1 SV=1	J3QQJ0_HUMAN	36 kDa	2	0
557	Ras-related protein Rab-27B OS=Homo sapiens GN=RAB27B PE=1 SV=4	RB27B_HUMAN	25 kDa	2	1
558	Mitochondrial import receptor subunit TOM5 homolog OS=Homo sapiens GN=TOMM5 PE=1 SV=1	TOM5_HUMAN	6 kDa	2	1
559	Cartilage intermediate layer protein 2 OS=Homo sapiens GN=CILP2 PE=2 SV=2	CILP2_HUMAN (+2)	126 kDa	1	0
560	Testis derived transcript (3 LIM domains) OS=Homo sapiens GN=TES PE=4 SV=1	A4D0U5_HUMAN (+2)	48 kDa	2	1
561	La-related protein 4 OS=Homo sapiens GN=LARP4 PE=1 SV=3	LARP4_HUMAN (+1)	81 kDa	2	1
562	THO complex subunit 2 OS=Homo sapiens GN=THOC2 PE=1 SV=1	A0A0C4DG98_HUMAN (+2)	170 kDa	1	2
563	Nucleosome assembly protein 1-like 1, isoform CRA_a OS=Homo sapiens GN=NAP1L1 PE=3 SV=1	A0A024RBB7_HUMAN (+14)	45 kDa	1	0
564	Chromosome 11 open reading frame 57, isoform CRA_a OS=Homo sapiens GN=C11orf57 PE=4 SV=1	A0A024R3H5_HUMAN (+1)	34 kDa	3	1
565	cDNA FLJ60072, highly similar to Homo sapiens sorbin and SH3 domain containing 1 (SORBS1), transcript variant 6, mRNA OS=Homo sapiens PE=2 SV=1	B4DTX5_HUMAN	84 kDa	2	1
566	ADP-ribosylation factor 6 OS=Homo sapiens GN=ARF6 PE=1 SV=2	ARF6_HUMAN (+1)	20 kDa	2	2
567	Putative methyltransferase C9orf114 OS=Homo sapiens GN=C9orf114 PE=1 SV=3	CI114_HUMAN	42 kDa	2	2
568	ADP-ribosylation factor-like protein 6-interacting protein 4 OS=Homo sapiens GN=ARL6IP4 PE=1 SV=1	A0A0C4DG62_HUMAN (+3)	25 kDa	3	0
569	Signal transducer and activator of transcription OS=Homo sapiens PE=2 SV=1	B4DNP0_HUMAN (+5)	76 kDa	0	2
570	Terminal uridylyltransferase 4 OS=Homo sapiens GN=ZCCHC11 PE=1 SV=1	A0A0C4DFM7_HUMAN (+3)	185 kDa	2	0
571	Probable rRNA-processing protein EBP2 OS=Homo sapiens GN=EBNA1BP2 PE=1 SV=2	EBP2_HUMAN (+2)	35 kDa	0	3
572	Solute carrier family 25 member 46 OS=Homo sapiens GN=SLC25A46 PE=1 SV=1	S2546_HUMAN	46 kDa	4	0
573	DnaJ homolog subfamily C member 11 OS=Homo sapiens GN=DNAJC11 PE=1 SV=2	DJC11_HUMAN (+1)	63 kDa	1	3
574	Moesin OS=Homo sapiens GN=MSN PE=1 SV=3	MOES_HUMAN (+1)	68 kDa	3	0
575	TBC1 domain family, member 4, isoform CRA_b OS=Homo sapiens GN=TBC1D4 PE=4 SV=1	A0A024R637_HUMAN (+1)	147 kDa	0	1
576	Pleckstrin homology domain-containing family G member 1 OS=Homo sapiens GN=PLEKHG1 PE=1 SV=2	PKHG1_HUMAN (+1)	155 kDa	3	0
577	Death-inducer obliterator 1 OS=Homo sapiens GN=DIDO1 PE=1 SV=5	DIDO1_HUMAN	244 kDa	3	1
578	Serine/threonine-protein phosphatase OS=Homo sapiens GN=PPP1CC PE=3 SV=1	A0A024RBP2_HUMAN (+4)	37 kDa	1	0
579	LIM domain-containing protein 1 OS=Homo sapiens GN=LIMD1 PE=1 SV=1	LIMD1_HUMAN	72 kDa	2	0
580	Charged multivesicular body protein 5 OS=Homo sapiens GN=CHMP5 PE=1 SV=1	CHMP5_HUMAN	25 kDa	1	2
581	Ubinuclein-2 OS=Homo sapiens GN=UBN2 PE=1 SV=2	UBN2_HUMAN	146 kDa	3	0
582	Trinucleotide repeat-containing gene 6A protein OS=Homo sapiens GN=TNRC6A PE=1 SV=2	TNR6A_HUMAN	210 kDa	3	1
583	RNA-binding protein 33 (Fragment) OS=Homo sapiens GN=RBM33 PE=1 SV=1	H0Y3K4_HUMAN (+1)	100 kDa	2	0
584	NADH-ubiquinone oxidoreductase chain 5 OS=Homo sapiens GN=ND5 PE=3 SV=1	R9Y4B7_HUMAN	67 kDa	1	2
585	WD repeat-containing protein 44 OS=Homo sapiens GN=WDR44 PE=1 SV=1	WDR44_HUMAN	101 kDa	2	0
586	DnaJ homolog subfamily B member 1 OS=Homo sapiens GN=DNAJB1 PE=1 SV=4	DNJB1_HUMAN (+2)	38 kDa	3	0
587	Charged multivesicular body protein 4b OS=Homo sapiens GN=CHMP4B PE=1 SV=1	CHM4B_HUMAN	25 kDa	3	1
588	Chromodomain helicase DNA binding protein 2, isoform CRA_a OS=Homo sapiens GN=CHD2 PE=4 SV=1	A0A024RC75_HUMAN (+1)	201 kDa	2	0
589	BCL6 corepressor-cyclin B3 fusion protein OS=Homo sapiens PE=2 SV=1	H9A532_HUMAN	338 kDa	3	0
590	RNA-binding protein 39 OS=Homo sapiens GN=RBM39 PE=1 SV=1	G3XAC6_HUMAN (+11)	48 kDa	0	1
591	Protein VPRBP OS=Homo sapiens GN=VPRBP PE=1 SV=3	VPRBP_HUMAN	169 kDa	0	2
592	Sperm-associated antigen 5 OS=Homo sapiens GN=SPAG5 PE=1 SV=2	SPAG5_HUMAN (+1)	134 kDa	2	1
593	Nck-associated protein 5 OS=Homo sapiens GN=NCKAP5 PE=1 SV=1	A0A0A0MS79_HUMAN (+1)	208 kDa	2	0
594	Eukaryotic translation initiation factor 5A (Fragment) OS=Homo sapiens GN=EIF5A PE=1 SV=5	I3L397_HUMAN (+2)	16 kDa	3	1
595	MLL/SEPTIN6 fusion protein (Fragment) OS=Homo sapiens PE=2 SV=1	Q8NFH9_HUMAN (+2)	63 kDa	1	0
596	Midasin OS=Homo sapiens GN=MDN1 PE=1 SV=2	MDN1_HUMAN	633 kDa	0	1
597	Protein LSM12 homolog OS=Homo sapiens GN=LSM12 PE=1 SV=1	K7ELG9_HUMAN (+1)	25 kDa	1	0
598	Actin-binding LIM protein 1 OS=Homo sapiens GN=ABLIM1 PE=1 SV=1	A0A0A0MRL6_HUMAN (+4)	84 kDa	3	1
599	Mitotic checkpoint serine/threonine-protein kinase BUB1 beta OS=Homo sapiens GN=BUB1B PE=1 SV=3	BUB1B_HUMAN	120 kDa	3	0
600	Syndecan binding protein (Syntenin), isoform CRA_c OS=Homo sapiens GN=SDCBP PE=4 SV=1	A0A024R7Z5_HUMAN (+1)	32 kDa	2	0
601	AT-rich interactive domain-containing protein 5B OS=Homo sapiens GN=ARID5B PE=1 SV=3	ARI5B_HUMAN	132 kDa	2	0
602	Nascent polypeptide-associated complex subunit alpha, muscle-specific form OS=Homo sapiens GN=NACA PE=1 SV=1	NACAM_HUMAN	205 kDa	3	0
603	YLP motif-containing protein 1 (Fragment) OS=Homo sapiens GN=YLPM1 PE=1 SV=1	H0YIQ2_HUMAN (+2)	180 kDa	3	1
604	Prolactin regulatory element-binding protein OS=Homo sapiens GN=PREB PE=1 SV=2	PREB_HUMAN (+2)	45 kDa	3	0
605	Golgin subfamily B member 1 OS=Homo sapiens GN=GOLGB1 PE=1 SV=2	GOGB1_HUMAN	376 kDa	0	3
606	Testis development-related protein OS=Homo sapiens GN=TDRP PE=1 SV=2	TDRP_HUMAN	20 kDa	3	0
607	DNA topoisomerase 2 (Fragment) OS=Homo sapiens PE=2 SV=1	B4DKD0_HUMAN (+3)	134 kDa	0	2
608	Protein WWC2 OS=Homo sapiens GN=WWC2 PE=1 SV=2	WWC2_HUMAN	134 kDa	2	1
609	SFRS8 protein variant (Fragment) OS=Homo sapiens PE=2 SV=1	Q59H38_HUMAN (+2)	70 kDa	1	3
610	Caseinolytic peptidase B protein homolog OS=Homo sapiens GN=CLPB PE=1 SV=1	CLPB_HUMAN (+2)	79 kDa	1	0
611	Zinc finger, FYVE domain containing 20, isoform CRA_a OS=Homo sapiens GN=ZFYVE20 PE=4 SV=1	A0A024R2H4_HUMAN (+2)	89 kDa	3	0
612	GTPase activating protein and VPS9 domains 1, isoform CRA_b OS=Homo sapiens GN=GAPVD1 PE=4 SV=1	A0A024R862_HUMAN (+4)	163 kDa	0	4
613	Mitochondrial amidoxime-reducing component 1 OS=Homo sapiens GN=MARC1 PE=1 SV=1	MARC1_HUMAN	38 kDa	4	0
614	Abelson tyrosine-protein kinase 2 OS=Homo sapiens GN=ABL2 PE=1 SV=1	ABL2_HUMAN	128 kDa	3	0
615	Dihydropyrimidinase-like 4, isoform CRA_a OS=Homo sapiens GN=DPYSL4 PE=4 SV=1	D3DRG7_HUMAN (+1)	55 kDa	4	0
616	Synaptojanin 2 binding protein, isoform CRA_a OS=Homo sapiens GN=SYNJ2BP PE=4 SV=1	A0A024R670_HUMAN (+2)	16 kDa	3	0
617	OCIA domain-containing protein 2 OS=Homo sapiens GN=OCIAD2 PE=1 SV=1	OCAD2_HUMAN	17 kDa	2	1
618	Transmembrane protein 263 OS=Homo sapiens GN=TMEM263 PE=1 SV=1	TM263_HUMAN (+1)	12 kDa	2	1
619	Mth938 domain-containing protein OS=Homo sapiens GN=AAMDC PE=1 SV=1	AAMDC_HUMAN (+2)	13 kDa	2	0
620	Ubiquitin fusion degradation 1 like (Yeast), isoform CRA_b OS=Homo sapiens GN=UFD1L PE=2 SV=1	Q541A5_HUMAN (+1)	35 kDa	2	1
621	Peroxisomal biogenesis factor 3 OS=Homo sapiens GN=PEX3 PE=1 SV=1	PEX3_HUMAN (+2)	42 kDa	2	1
622	Torsin-1A-interacting protein 1 OS=Homo sapiens GN=TOR1AIP1 PE=1 SV=1	A0A0A0MSK5_HUMAN (+2)	52 kDa	2	1
623	Endophilin-A2 (Fragment) OS=Homo sapiens GN=SH3GL1 PE=1 SV=5	M0QYE0_HUMAN (+4)	14 kDa	2	0
624	Peroxiredoxin-6 OS=Homo sapiens GN=PRDX6 PE=1 SV=3	PRDX6_HUMAN (+1)	25 kDa	2	0
625	Tubulin alpha-1A chain OS=Homo sapiens GN=TUBA1A PE=1 SV=1	TBA1A_HUMAN	50 kDa	1	0
626	Interferon-induced protein with tetratricopeptide repeats 5 OS=Homo sapiens GN=IFIT5 PE=1 SV=1	IFIT5_HUMAN	56 kDa	1	2
627	cDNA FLJ54056, highly similar to Splicing factor 1 OS=Homo sapiens PE=2 SV=1	B4DSE4_HUMAN	49 kDa	2	0
628	Ras GTPase-activating protein-binding protein 1 OS=Homo sapiens GN=G3BP1 PE=1 SV=1	G3BP1_HUMAN (+4)	52 kDa	1	0
629	Centrosomal protein of 170 kDa protein B OS=Homo sapiens GN=CEP170B PE=1 SV=4	C170B_HUMAN (+1)	172 kDa	2	0
630	Trifunctional purine biosynthetic protein adenosine-3 OS=Homo sapiens GN=GART PE=1 SV=1	PUR2_HUMAN (+2)	108 kDa	0	1
631	Cytoplasmic dynein 1 light intermediate chain 2 (Fragment) OS=Homo sapiens GN=DYNC1LI2 PE=1 SV=1	J3KRZ2_HUMAN	9 kDa	2	0
632	SH2 domain-containing adapter protein B OS=Homo sapiens GN=SHB PE=1 SV=2	SHB_HUMAN	55 kDa	2	1
633	Ribosomal protein L34 OS=Homo sapiens GN=MRPL34 PE=3 SV=1	A0A024R7J4_HUMAN (+2)	10 kDa	1	2
634	Tubulin-folding cofactor B OS=Homo sapiens GN=TBCB PE=1 SV=1	K7EK42_HUMAN (+1)	21 kDa	2	1
635	Nucleolar GTP-binding protein 2 OS=Homo sapiens GN=GNL2 PE=1 SV=1	NOG2_HUMAN (+1)	84 kDa	1	2
636	SLAIN motif-containing protein 1 OS=Homo sapiens GN=SLAIN1 PE=1 SV=1	A0A0C4DFN6_HUMAN (+8)	38 kDa	2	0
637	Amino acid transporter (Fragment) OS=Homo sapiens PE=2 SV=1	Q59ES3_HUMAN	57 kDa	1	0
638	Septin 9, isoform CRA_a OS=Homo sapiens GN=SEPT9 PE=3 SV=1	A0A024R8V0_HUMAN (+1)	64 kDa	1	0
639	GEMIN5 protein OS=Homo sapiens GN=GEMIN5 PE=2 SV=1	B7ZLC9_HUMAN (+1)	168 kDa	0	1
640	Baculoviral IAP repeat-containing protein 6 OS=Homo sapiens GN=BIRC6 PE=1 SV=2	BIRC6_HUMAN	530 kDa	2	0
641	Ribosome biogenesis regulatory protein homolog OS=Homo sapiens GN=RRS1 PE=1 SV=2	RRS1_HUMAN	41 kDa	2	0
642	Centrosomal protein of 83 kDa OS=Homo sapiens GN=CEP83 PE=1 SV=2	CEP83_HUMAN (+1)	82 kDa	1	0
643	Ribosome biogenesis protein BMS1 homolog OS=Homo sapiens GN=BMS1 PE=1 SV=1	BMS1_HUMAN	146 kDa	0	2
644	KIAA1212, isoform CRA_a OS=Homo sapiens GN=KIAA1212 PE=4 SV=1	D6W5D1_HUMAN (+1)	206 kDa	2	1
645	1-phosphatidylinositol 3-phosphate 5-kinase OS=Homo sapiens GN=PIKFYVE PE=1 SV=3	FYV1_HUMAN (+1)	237 kDa	0	2
646	Protein FAM83H OS=Homo sapiens GN=FAM83H PE=1 SV=3	FA83H_HUMAN	127 kDa	3	0
647	R3H domain-containing protein 1 (Fragment) OS=Homo sapiens GN=R3HDM1 PE=1 SV=1	H7C207_HUMAN	88 kDa	2	0
648	Putative uncharacterized protein DNPEP OS=Homo sapiens GN=DNPEP PE=3 SV=1	Q53SB6_HUMAN	53 kDa	1	0
649	IFT74 protein (Fragment) OS=Homo sapiens GN=IFT74 PE=2 SV=1	A0PJM7_HUMAN (+1)	67 kDa	2	0
650	Prohibitin, isoform CRA_a OS=Homo sapiens GN=PHB PE=2 SV=1	A8K401_HUMAN (+8)	30 kDa	0	3
651	ATP-dependent RNA helicase DDX54 OS=Homo sapiens GN=DDX54 PE=1 SV=2	DDX54_HUMAN	99 kDa	0	3
652	Transcription initiation factor TFIID subunit 7 OS=Homo sapiens GN=TAF7 PE=1 SV=1	TAF7_HUMAN	40 kDa	3	0
653	Nebulette non-muscle isoform variant (Fragment) OS=Homo sapiens PE=2 SV=1	Q59FZ8_HUMAN	39 kDa	3	0
654	Uncharacterized protein KIAA0355 OS=Homo sapiens GN=KIAA0355 PE=1 SV=2	K0355_HUMAN	116 kDa	3	0
655	Peptidyl-prolyl cis-trans isomerase OS=Homo sapiens PE=2 SV=1	A8K486_HUMAN (+2)	18 kDa	3	0
656	Slit homolog 2 protein OS=Homo sapiens GN=SLIT2 PE=1 SV=1	A0A087WYV5_HUMAN (+3)	160 kDa	0	3
657	CUE domain-containing protein 2 OS=Homo sapiens GN=CUEDC2 PE=1 SV=1	CUED2_HUMAN	32 kDa	3	0
658	LIM and SH3 protein 1, isoform CRA_b OS=Homo sapiens GN=LASP1 PE=4 SV=1	A0A024R1S8_HUMAN (+2)	30 kDa	2	0
659	Serine/threonine-protein kinase WNK2 OS=Homo sapiens GN=WNK2 PE=1 SV=1	F8W9F9_HUMAN (+2)	234 kDa	2	0
660	Immunoglobulin-binding protein 1 OS=Homo sapiens GN=IGBP1 PE=1 SV=1	IGBP1_HUMAN	39 kDa	3	0
661	cDNA, FLJ79024, highly similar to Arfaptin-1 OS=Homo sapiens PE=2 SV=1	B7ZA10_HUMAN	34 kDa	3	0
662	Syntaxin-17 OS=Homo sapiens GN=STX17 PE=1 SV=2	STX17_HUMAN (+3)	33 kDa	2	0
663	Protein SGT1 homolog OS=Homo sapiens GN=SUGT1 PE=1 SV=3	SGT1_HUMAN (+2)	41 kDa	3	0
664	Coiled-coil domain-containing protein 66 (Fragment) OS=Homo sapiens GN=CCDC66 PE=1 SV=1	C9JYB8_HUMAN (+1)	72 kDa	3	0
665	Signal-induced proliferation-associated 1-like protein 2 OS=Homo sapiens GN=SIPA1L2 PE=1 SV=2	SI1L2_HUMAN	190 kDa	3	0
666	Ataxin-2 OS=Homo sapiens GN=ATXN2 PE=1 SV=2	ATX2_HUMAN (+5)	140 kDa	3	0
667	Protein MRVI1 OS=Homo sapiens GN=MRVI1 PE=1 SV=1	H0YI08_HUMAN (+1)	90 kDa	2	1
668	LRRC16A protein OS=Homo sapiens GN=LRRC16A PE=2 SV=1	B2RTQ5_HUMAN (+1)	151 kDa	2	0
669	ATP-binding cassette sub-family E member 1 OS=Homo sapiens GN=ABCE1 PE=1 SV=1	ABCE1_HUMAN (+1)	67 kDa	1	2
670	Palladin, cytoskeletal associated protein OS=Homo sapiens GN=PALLD PE=2 SV=1	B2RTX2_HUMAN (+1)	122 kDa	2	0
671	NF-kappa-B-activating protein OS=Homo sapiens GN=NKAP PE=1 SV=1	NKAP_HUMAN	47 kDa	0	2
672	Nucleolar MIF4G domain-containing protein 1 OS=Homo sapiens GN=NOM1 PE=1 SV=1	NOM1_HUMAN	96 kDa	0	2
673	Regulation of nuclear pre-mRNA domain-containing protein 2 OS=Homo sapiens GN=RPRD2 PE=1 SV=1	RPRD2_HUMAN	156 kDa	2	0
674	Thioredoxin-like protein 1 OS=Homo sapiens GN=TXNL1 PE=1 SV=3	TXNL1_HUMAN (+4)	32 kDa	2	0
675	Receptor protein-tyrosine kinase OS=Homo sapiens GN=EPHA2 PE=4 SV=1	A0A024QZA8_HUMAN (+2)	108 kDa	0	2
676	Carboxypeptidase D OS=Homo sapiens GN=CPD PE=1 SV=2	CBPD_HUMAN (+1)	153 kDa	2	0
677	Transmembrane protein 131 OS=Homo sapiens GN=TMEM131 PE=1 SV=3	TM131_HUMAN	205 kDa	2	0
678	Utrophin OS=Homo sapiens GN=UTRN PE=1 SV=2	UTRO_HUMAN	394 kDa	0	2
679	AP-2 complex subunit mu OS=Homo sapiens GN=AP2M1 PE=1 SV=1	A0A087WY71_HUMAN (+7)	50 kDa	2	0
680	Zinc finger C2HC domain-containing protein 1A (Fragment) OS=Homo sapiens GN=ZC2HC1A PE=1 SV=1	H0YAP0_HUMAN	21 kDa	2	0
681	Copine-8 OS=Homo sapiens GN=CPNE8 PE=1 SV=2	CPNE8_HUMAN (+1)	63 kDa	0	2
682	Protein TALPID3 OS=Homo sapiens GN=KIAA0586 PE=1 SV=1	A0A087WYM5_HUMAN (+5)	162 kDa	2	0
683	SLC12A2 protein OS=Homo sapiens GN=SLC12A2 PE=2 SV=1	B7ZM24_HUMAN (+2)	130 kDa	0	2
684	Uncharacterized protein C6orf132 OS=Homo sapiens GN=C6orf132 PE=1 SV=4	CF132_HUMAN	124 kDa	2	0
685	Alternative protein MKKS OS=Homo sapiens GN=MKKS PE=1 SV=1	Q9HB66_HUMAN	7 kDa	2	0
686	RAB3 GTPase activating protein subunit 1 OS=Homo sapiens GN=RAB3GAP1 PE=2 SV=1	B9A6J2_HUMAN (+2)	111 kDa	0	2
687	Nuclear receptor-binding factor 2 OS=Homo sapiens GN=NRBF2 PE=1 SV=1	A0A087WUL7_HUMAN (+1)	31 kDa	2	0
688	PEST proteolytic signal-containing nuclear protein OS=Homo sapiens GN=PCNP PE=1 SV=2	PCNP_HUMAN	19 kDa	2	0
689	Mediator of DNA damage checkpoint protein 1 OS=Homo sapiens GN=MDC1 PE=1 SV=3	MDC1_HUMAN (+1)	227 kDa	2	0
690	Transmembrane protein 87A OS=Homo sapiens GN=TMEM87A PE=1 SV=3	TM87A_HUMAN (+4)	63 kDa	2	0
691	Phosphatase and actin regulator (Fragment) OS=Homo sapiens GN=MKL2 PE=2 SV=1	Q05BP1_HUMAN	45 kDa	2	0
